# Supplementary material for: Linear interactions between intraocular, intracranial pressure, and retinal vascular pulse amplitude in the fourier domain
Source: PLoS One. 2022 Jun 28;17(6):e0270557. doi: 10.1371/journal.pone.0270557 (PMC9239478; doi:10.1371/journal.pone.0270557)
Supplement: S1 Data — (CSV) [file pone.0270557.s001.csv]

	dist	sup	site	ICP	fourier.amp	Fsin1	Fcos1	Fsin2	Fcos2	letter	age	male	rside	ODFG	IOPi
1	1.68923495678636	0	Vein	23	4.7548516267864	-1.35637669678302	1.52735004330289	0.16709109842196	-0.687279962889045	A	28	1	0	33.3	17.9
2	1.71202397094711	0	Vein	23	4.14164284516529	-0.762224655919821	1.20460013937367	0.214663643737602	-0.987698381787674	A	28	1	0	33.3	17.9
3	1.58555161470779	0	Vein	23	5.2711388741055	-1.68726952052673	1.3506056344889	0.419776787363208	-0.784774314667402	A	28	1	0	33.3	17.9
4	1.60810376917235	0	Vein	23	5.42603171223561	-1.58929742111777	1.56834831642693	0.462004735712701	-0.818584478997541	A	28	1	0	33.3	17.9
5	1.63076467463466	0	Vein	23	5.25453430465946	-1.36897555472413	1.53048465086911	0.277642136048921	-0.967116659068242	A	28	1	0	33.3	17.9
6	1.65352985994582	0	Vein	23	5.78641406689741	-1.87220907325121	1.01223421471243	0.521877041175793	-1.09576847990226	A	28	1	0	33.3	17.9
7	1.67639507679865	0	Vein	23	5.36069610958761	-1.55480944501616	1.24559280902082	0.670646226913637	-0.910226154004592	A	28	1	0	33.3	17.9
8	1.69935628735802	0	Vein	23	5.05465289017442	-1.22303814214907	1.27174272511707	0.41583618792857	-1.09466340944329	A	28	1	0	33.3	17.9
9	1.72240965259077	0	Vein	23	5.46368379223661	-1.38565233614823	1.52119590975416	0.689871612537216	-0.96380189712997	A	28	1	0	33.3	17.9
10	1.52715406769758	0	Vein	23	4.72403030886635	-1.52731572582122	1.12889193104257	0.184533525974708	-0.806199686493454	A	28	1	0	33.3	17.9
11	1.54967080111769	0	Vein	23	4.7036843715085	-1.26925310257041	1.2480312387358	0.0926741838987719	-0.931785779415972	A	28	1	0	33.3	17.9
12	1.57230134493181	0	Vein	23	5.16584940927618	-1.1203519130188	1.36418911581467	0.621229795984158	-1.12060598266654	A	28	1	0	33.3	17.9
13	1.59504085489939	0	Vein	23	4.3543005079988	-1.22631473782601	0.87830636783598	0.820733730938398	-0.641606044357628	A	28	1	0	33.3	17.9
14	1.61788473644081	0	Vein	23	4.51271210749438	-1.604221226232	0.829115132363922	0.107730620670168	-0.826629284213904	A	28	1	0	33.3	17.9
15	1.64082863032808	0	Vein	23	4.8384488677145	-1.476408064024	0.594571124300625	0.671904035299642	-0.984448215927564	A	28	1	0	33.3	17.9
16	1.68700011492445	0	Vein	23	3.90163515051081	-0.815851202627474	0.931114444433454	0.710474357875105	-0.806124646052826	A	28	1	0	33.3	17.9
17	1.71022004657581	0	Vein	23	4.28849476374776	-0.619391971316564	1.1142127809525	1.0454787753218	-0.909993291678345	A	28	1	0	33.3	17.9
18	1.46876975067533	0	Vein	23	3.89417838852739	-1.24074605721346	1.09571563489524	0.45112389869395	-0.455183285997504	A	28	1	0	33.3	17.9
19	1.4912480885748	0	Vein	23	3.3714131923158	-0.873225744123866	1.00290420357433	0.463687587251975	-0.524005352772535	A	28	1	0	33.3	17.9
20	1.51384577316955	0	Vein	23	2.65425300389029	-0.663701586769301	0.726548031488382	0.204387723535963	-0.527113102861285	A	28	1	0	33.3	17.9
21	1.53655753888189	0	Vein	23	3.31407150716851	-0.882740304626135	0.943620540557826	0.422961538467065	-0.53282800336941	A	28	1	0	33.3	17.9
22	1.55937840107282	0	Vein	23	2.89720497421392	-0.620841761843197	0.809705489015027	0.324840406332116	-0.617278118667611	A	28	1	0	33.3	17.9
23	1.58230363939929	0	Vein	23	3.01733126490743	-0.850481942245227	0.601726168650772	0.269536497396386	-0.640945039055152	A	28	1	0	33.3	17.9
24	1.60532878217087	0	Vein	23	2.16826369732195	-0.449788922299727	0.67373008140877	0.266919963571091	-0.427441455557845	A	28	1	0	33.3	17.9
25	1.62844959165531	0	Vein	23	2.79322767115811	-0.651904516083921	0.44603455367066	0.258545973712253	-0.753438717769978	A	28	1	0	33.3	17.9
26	1.65166205028289	0	Vein	23	3.31658255133894	-0.842910643705884	0.215295343797471	0.386541177427115	-0.96347418907976	A	28	1	0	33.3	17.9
27	1.69834686862484	0	Vein	23	3.04182932179796	-0.0567210623027309	0.852992382986886	0.806417633455432	-0.393665462180708	A	28	1	0	33.3	17.9
28	1.41040030663047	0	Vein	23	3.5228732522823	-0.979881155894748	0.967778899016111	0.642937388888323	-0.420858701063577	A	28	1	0	33.3	17.9
29	1.43283688602371	0	Vein	23	3.02665147916461	-0.882199973933058	0.531220109835742	0.578358325916858	-0.441442288529737	A	28	1	0	33.3	17.9
30	1.45539889413284	0	Vein	23	2.59217443146507	-0.51281027720448	0.672380540657243	0.468095974417587	-0.53677242585584	A	28	1	0	33.3	17.9
31	1.47808058718807	0	Vein	23	2.54827539047511	-0.411188281570288	0.811973292750726	0.404597967017893	-0.551129849458596	A	28	1	0	33.3	17.9
32	1.52378162176836	0	Vein	23	2.72865929504769	-0.673645480381981	0.689068120104965	0.32601167579412	-0.544470744810206	A	28	1	0	33.3	17.9
33	1.54679098726255	0	Vein	23	3.20950124475532	-0.697026422072238	0.360698087015177	0.221724747676346	-1.00314974086525	A	28	1	0	33.3	17.9
34	1.61640014634575	0	Vein	23	2.35246653688934	-0.457094809997031	0.378989234652589	0.491451335321238	-0.559606843829108	A	28	1	0	33.3	17.9
35	1.3520476618147	0	Vein	23	3.8608776194214	-0.692498118618966	1.13586803363872	0.491010520389994	-0.87458312047432	A	28	1	0	33.3	17.9
36	1.37443866092782	0	Vein	23	4.21866249282377	-0.964580082683185	1.17122268850881	0.880497155568086	-0.632495853561388	A	28	1	0	33.3	17.9
37	1.39696179889562	0	Vein	23	3.76760259323071	-1.02775778122461	1.09918773532422	0.531527697685837	-0.54200847211232	A	28	1	0	33.3	17.9
38	1.41961078630042	0	Vein	23	3.45363227140741	-0.788696451968218	0.682452262543763	0.737033444894915	-0.637092282696213	A	28	1	0	33.3	17.9
39	1.44237969469674	0	Vein	23	3.25338563165525	-0.882523976261228	0.511024198282584	0.496612578051718	-0.681364699537377	A	28	1	0	33.3	17.9
40	1.46526293369231	0	Vein	23	2.85432282308562	-0.853431776568678	0.573038907230366	0.430501931085701	-0.459351720853149	A	28	1	0	33.3	17.9
41	1.51135160484561	0	Vein	23	3.00191067130109	-0.765954401640946	0.76033894763112	0.342030032523562	-0.583918061563763	A	28	1	0	33.3	17.9
42	1.6046877190709	0	Vein	23	2.97788638429081	-0.372485860831627	0.393894101787462	0.649958318315685	-0.902290007379953	A	28	1	0	33.3	17.9
43	1.29371408940489	0	Vein	23	5.83962267187161	-1.71403523619898	1.38583316135712	0.649363616593448	-0.999176421727977	A	28	1	0	33.3	17.9
44	1.31605514086107	0	Vein	23	4.22023670978223	-1.04602990310819	1.37348590349342	0.438556013497611	-0.679549922863384	A	28	1	0	33.3	17.9
45	1.33853576886654	0	Vein	23	3.14211452270285	-0.675986037365511	0.969497600103217	0.666299487179379	-0.457930844051309	A	28	1	0	33.3	17.9
46	1.3611490577338	0	Vein	23	2.41798975560869	-0.481961865747576	0.91653246052683	0.355847172856649	-0.375783749448535	A	28	1	0	33.3	17.9
47	1.3838885042843	0	Vein	23	2.64476954647897	-0.231636328672952	0.990728298029326	0.528433884555363	-0.21954396413206	A	28	1	0	33.3	17.9
48	1.40674799068527	0	Vein	23	2.9222672879642	-0.678450339591639	1.01883538643705	0.552488955414191	-0.361380470625411	A	28	1	0	33.3	17.9
49	1.42972175908112	0	Vein	23	3.63671795488196	-1.15594099175974	0.85861973138609	0.548084980239152	-0.439625604162944	A	28	1	0	33.3	17.9
50	1.45280438792329	0	Vein	23	4.03724834458403	-1.45599984537253	0.843044818930329	0.488632334930083	-0.4377050542585	A	28	1	0	33.3	17.9
51	1.47599076990152	0	Vein	23	3.80197709080166	-1.133638880137	0.719893821796484	0.723788757852234	-0.499936699779864	A	28	1	0	33.3	17.9
52	1.49927609138075	0	Vein	23	3.90642077617201	-1.04239615483745	0.757474650114301	0.755786474155393	-0.637462640440353	A	28	1	0	33.3	17.9
53	1.56968156858561	0	Vein	23	2.44543944676803	-0.235462112143142	0.836063825127515	0.250148122032762	-0.637978911451851	A	28	1	0	33.3	17.9
54	1.59331974206482	0	Vein	23	2.06119639321425	-0.214801776214648	0.680426999315179	0.401686292780316	-0.447154823046797	A	28	1	0	33.3	17.9
55	1.66469270859788	0	Vein	23	1.9882999459664	-0.0616819307388282	0.61661152872022	0.519632462460048	-0.0592740469967211	A	28	1	0	33.3	17.9
56	1.21327221943719	0	Artery	23	2.10648360503107	-0.667956593579842	0.80938935393773	0.220979720767602	-0.0672292683599054	A	28	1	0	33.3	17.9
57	1.28012231912714	0	Vein	23	4.86481222611235	-1.65965689980939	0.444125411958048	0.79859937348017	-0.745807913146097	A	28	1	0	33.3	17.9
58	1.30269648828481	0	Vein	23	4.99404021464829	-1.47887204284656	0.956947293246601	0.945839466929386	-0.669216976551247	A	28	1	0	33.3	17.9
59	1.32540371635886	0	Vein	23	3.70907713823743	-0.869249235765831	0.948290223753486	0.819880718380955	-0.532968872185777	A	28	1	0	33.3	17.9
60	1.34823728036735	0	Vein	23	2.66538571801875	-0.492610509755762	0.979542524551928	0.558197268845781	-0.251347358265189	A	28	1	0	33.3	17.9
61	1.37119086895041	0	Vein	23	3.38548403655336	-0.35973815609461	1.08966536832948	0.836431294134283	-0.337843619375773	A	28	1	0	33.3	17.9
62	1.39425855425017	0	Vein	23	3.19896125446769	-0.312141571864847	1.04850848783086	0.785838302470727	-0.0801557657280785	A	28	1	0	33.3	17.9
63	1.41743476576269	0	Vein	23	3.41745015574017	-1.04404698364604	1.11092267130892	0.605920013677954	-0.213090836476102	A	28	1	0	33.3	17.9
64	1.44071426604025	0	Vein	23	3.53646006032598	-1.24998137602111	1.08252767652063	0.291133039409118	-0.260407715554358	A	28	1	0	33.3	17.9
65	1.46409212812486	0	Vein	23	3.38474668947806	-0.953569952018928	0.941734486689431	0.596882376608867	-0.401408304413468	A	28	1	0	33.3	17.9
66	1.48756371459802	0	Vein	23	3.07848470827851	-0.96942003370471	0.589824245117368	0.461815889592458	-0.458699196073774	A	28	1	0	33.3	17.9
67	1.58230363939929	0	Vein	23	2.91541049654633	-0.130954764784389	1.17838540642713	0.428052248325269	-0.409722371462391	A	28	1	0	33.3	17.9
68	1.04761904761905	0	Artery	23	5.76414331099451	-1.90405412193048	1.529352101094	0.873840000319965	-0.50638147697744	A	28	1	0	33.3	17.9
69	1.0686869685435	0	Artery	23	5.03435200912892	-1.64177589182738	1.12165244572496	0.885969864675072	-0.468365216484943	A	28	1	0	33.3	17.9
70	1.0899770119692	0	Artery	23	3.79535954635628	-1.53213318310244	0.706535249555494	0.300009457841884	-0.37362652523975	A	28	1	0	33.3	17.9
71	1.11147641387215	0	Artery	23	1.82417476720619	-0.681577268689064	0.535694156181008	0.229865503589932	-0.0485239968271292	A	28	1	0	33.3	17.9
72	1.17711550284136	0	Artery	23	3.0754537576133	1.31066304241277	0.759905014972997	-0.137877870716084	0.208700737986092	A	28	1	0	33.3	17.9
73	1.19934080533722	0	Artery	23	3.26040168587413	1.45893626428033	0.691726394967552	-0.224694985812684	0.0557227319132223	A	28	1	0	33.3	17.9
74	1.22172325415806	0	Artery	23	3.93662872277253	1.85905234603291	0.646381669481783	0.146323620767927	-0.198519913322328	A	28	1	0	33.3	17.9
75	1.24425436878492	0	Artery	23	3.16841129025838	1.23590123587958	0.874920914907503	-0.0481911930947098	-0.239681724154465	A	28	1	0	33.3	17.9
76	1.28973137880663	0	Artery	23	2.64055716303052	-0.953882895827729	0.521472084897086	0.379734240771737	-0.243375984830229	A	28	1	0	33.3	17.9
77	1.31266290426246	0	Artery	23	3.43400970127752	-0.883303225139031	0.489229462117257	0.780596644406814	-0.55844995604641	A	28	1	0	33.3	17.9
78	1.3588794236362	0	Vein	23	2.96487011541602	-0.813020441111049	1.18307135192698	0.38700817506799	-0.217655098052123	A	28	1	0	33.3	17.9
79	1.38215259830044	0	Vein	23	3.55234703198931	-1.11396228847126	0.70440214422986	0.714754136117729	-0.328211650489357	A	28	1	0	33.3	17.9
80	1.40552844299987	0	Vein	23	3.21967233882725	-0.802880327022161	0.781422908418674	0.705015341334659	-0.434192804008845	A	28	1	0	33.3	17.9
81	1.4290019192642	0	Vein	23	2.89248139651724	-1.02050406835984	0.717240315502442	0.341179180150165	-0.279509986638156	A	28	1	0	33.3	17.9
82	1.45256829392841	0	Vein	23	2.63127445692686	-0.980027469241658	0.79733297386803	0.0195488276210503	-0.190318558521835	A	28	1	0	33.3	17.9
83	1.47622311791868	0	Vein	23	2.1486935766505	-0.410558133014967	0.680583386755756	0.360423082446596	-0.408026009926992	A	28	1	0	33.3	17.9
84	1.49996220662895	0	Vein	23	2.49496931403229	-0.258834167365841	1.09412366280441	0.244422168648912	-0.476564657246289	A	28	1	0	33.3	17.9
85	1.52378162176836	0	Vein	23	3.1080008830652	-0.454834759860043	1.12686504055796	0.257292015808436	-0.67310076429781	A	28	1	0	33.3	17.9
86	1.30032483295591	1	Artery	23	3.20571987107512	-0.469749187526699	1.02837273604019	0.701354902452291	-0.636380321308406	A	28	1	0	33.3	17.9
87	1.2771717975486	1	Artery	23	4.16342381314779	-0.805379875871669	1.00960656279875	0.83732535755067	-0.859320469763365	A	28	1	0	33.3	17.9
88	1.25413827458992	1	Artery	23	3.68218227352371	-0.969348199404243	0.911000417465366	0.567231308091899	-0.625978841568694	A	28	1	0	33.3	17.9
89	1.23123097151405	1	Artery	23	2.9774310323353	-0.858776523014801	0.841714371499257	0.319420120256794	-0.448626354762831	A	28	1	0	33.3	17.9
90	1.20845706614907	1	Artery	23	2.81722767597749	-0.863623173884268	0.814036923682095	0.248414415245628	-0.386057804075774	A	28	1	0	33.3	17.9
91	1.1858242442799	1	Artery	23	2.82583806635182	-0.805160311133325	0.756658167042266	0.348875200676877	-0.439090151529511	A	28	1	0	33.3	17.9
92	1.163340740284	1	Artery	23	1.91550361274024	-0.44387060904269	0.627806532494984	0.144941641470614	-0.34212800044121	A	28	1	0	33.3	17.9
93	1.14101538104148	1	Artery	23	2.68768132976062	-0.751354328851924	0.748927925436544	0.29371826613611	-0.431329571394671	A	28	1	0	33.3	17.9
94	1.11885763331539	1	Artery	23	2.81734028592	-0.683816154438519	0.746831126465221	0.44627015834847	-0.499244464535228	A	28	1	0	33.3	17.9
95	1.09687765478615	1	Artery	23	1.88987726058383	-0.220998114757687	0.537079651983901	0.353332564427156	-0.483816065930412	A	28	1	0	33.3	17.9
96	1.07508634890244	1	Artery	23	2.23518047822223	-0.45907554287266	0.536761652654413	0.299883813769723	-0.521470143545697	A	28	1	0	33.3	17.9
97	1.05349542367765	1	Artery	23	2.24117930853222	-0.486942245137796	0.275371393636586	0.511368077343362	-0.484109679350737	A	28	1	0	33.3	17.9
98	1.03211745451247	1	Artery	23	2.13292164073117	-0.469492345177688	0.390310195127701	0.415849903260518	-0.457451572696745	A	28	1	0	33.3	17.9
99	0.833581595672548	1	Vein	23	2.96925500375698	-0.270508478986967	1.29125131461787	0.396329997015074	-0.306794211043414	A	28	1	0	33.3	17.9
100	0.815697745363675	1	Vein	23	2.91485636950991	-0.388532374327971	1.33599865592523	0.232116117587318	-0.441969673525158	A	28	1	0	33.3	17.9
101	0.798272653311476	1	Vein	23	3.54993509695203	-0.637854847331676	1.54268598083472	0.0798167150220795	-0.431508766595174	A	28	1	0	33.3	17.9
102	0.781337013294949	1	Vein	23	2.85016971895061	-0.319588212706943	1.22840957473517	0.391388873133109	-0.336457384258093	A	28	1	0	33.3	17.9
103	0.99005542802759	0	Artery	23	6.13567244784942	-1.89022917431668	1.77614840608668	1.04660105973275	-0.526188894140916	A	28	1	0	33.3	17.9
104	1.01096595105622	0	Artery	23	5.27497174852924	-1.63417257143809	1.36442338219014	0.590609812452044	-0.751270128833953	A	28	1	0	33.3	17.9
105	1.03211745451247	0	Artery	23	2.90776901587368	-0.898680315321114	0.906740850680149	0.434981060362088	-0.25452057295364	A	28	1	0	33.3	17.9
106	1.20845706614907	0	Artery	23	4.22560554313692	1.9746691667225	0.531426315132989	0.388410173514921	-0.277413462022155	A	28	1	0	33.3	17.9
107	1.23123097151405	0	Artery	23	4.58774881555652	2.0959917635007	0.846641275616126	-0.105763855478311	-0.174008702910542	A	28	1	0	33.3	17.9
108	1.25413827458992	0	Artery	23	3.47773639835702	1.71765771652342	0.267082911158649	-0.00331714645762646	0.0824936396713622	A	28	1	0	33.3	17.9
109	1.32359110908025	0	Artery	23	1.52861359110314	-0.373111866672092	0.565836230000055	0.0920936685886694	-0.21205828710316	A	28	1	0	33.3	17.9
110	1.34696475787487	0	Artery	23	1.97447656199793	-0.427202797014225	0.671625758812792	0.144464348956697	-0.3599226275685	A	28	1	0	33.3	17.9
111	1.3704402854425	0	Artery	23	2.86796733932206	-1.05224048133872	0.539326739967302	0.270810634744594	-0.384398269373061	A	28	1	0	33.3	17.9
112	1.39401254479889	0	Artery	23	2.59676040522588	-0.8273615995326	0.676542227369529	0.533833676705268	-0.120894258278557	A	28	1	0	33.3	17.9
113	1.4176767107616	0	Artery	23	2.15791703084773	-0.74947290724744	0.57805607011625	0.340146284263292	-0.122263820795067	A	28	1	0	33.3	17.9
114	1.44142825679988	0	Artery	23	2.26598355602512	-0.767307053528695	0.420185699365519	0.168408158057367	-0.401718498839804	A	28	1	0	33.3	17.9
115	1.46526293369231	0	Artery	23	2.55114457780101	-0.600223774418107	0.59762631133023	0.342562330764898	-0.541967972491538	A	28	1	0	33.3	17.9
116	1.51316595316378	0	Artery	23	2.90727782231099	-0.459756096596703	1.11516301545937	0.410342336174014	-0.544435256057627	A	28	1	0	33.3	17.9
117	1.53722701427734	0	Artery	23	3.16992849740033	-0.721167305060966	1.28889092292784	0.533460495440934	-0.294106512461229	A	28	1	0	33.3	17.9
118	1.56135661113026	0	Artery	23	3.86821122930726	-0.760942758023378	1.396999288314	0.662587963914838	-0.615528817271122	A	28	1	0	33.3	17.9
119	1.58555161470779	0	Artery	23	4.03735037426304	-0.973559771159209	1.03647307455626	0.401049386816139	-0.844759705534422	A	28	1	0	33.3	17.9
120	1.60980907587545	0	Artery	23	3.93427546441178	-0.813436272187591	1.25094003366301	0.447358055406824	-0.771704421029017	A	28	1	0	33.3	17.9
121	1.35913179236781	1	Artery	23	3.19318063281146	-0.684430592708365	1.02843890142029	0.326151700642057	-0.608891153579189	A	28	1	0	33.3	17.9
122	1.33545749165525	1	Artery	23	3.38046576762629	-0.787219497869485	0.786131072938864	0.555641815407407	-0.674002415901369	A	28	1	0	33.3	17.9
123	1.31187883476238	1	Artery	23	3.62745437415019	-0.899211270095614	0.795152364674511	0.530869182174959	-0.737607790623154	A	28	1	0	33.3	17.9
124	1.28840107274988	1	Artery	23	4.45752909998443	-1.1709183312025	0.816506611132187	0.765345563024026	-0.851497678545871	A	28	1	0	33.3	17.9
125	1.26502982317206	1	Artery	23	4.17833714216766	-1.21956985543747	0.560699693231057	0.66960316304139	-0.812582197906733	A	28	1	0	33.3	17.9
126	1.24177110002311	1	Artery	23	3.0708960407153	-0.763659003779699	0.575947112347884	0.566477026006579	-0.592324723083049	A	28	1	0	33.3	17.9
127	1.21863134633762	1	Artery	23	2.79280331080204	-0.642468991207242	0.548473700104697	0.476734897381101	-0.602946461455338	A	28	1	0	33.3	17.9
128	1.19561746967282	1	Artery	23	2.39829566473132	-0.470345549713386	0.560404964951021	0.427548479640958	-0.533701015227783	A	28	1	0	33.3	17.9
129	1.17273688071247	1	Artery	23	2.07178424763502	-0.137601319588327	0.568071160638145	0.434347175018444	-0.528078477514098	A	28	1	0	33.3	17.9
130	1.12740797976352	1	Artery	23	2.31928622862048	-0.461691668771216	0.597379150416554	-0.115644177155775	-0.564069120883913	A	28	1	0	33.3	17.9
131	0.932616342678159	1	Artery	23	2.87876162546993	-0.540765777209906	0.554210755255679	0.0777630073036262	-0.851420021124327	A	28	1	0	33.3	17.9
132	0.852700126462366	1	Vein	23	4.40967517178893	-0.965281708836141	0.937465055310435	0.701151843065781	-0.990244607087694	A	28	1	0	33.3	17.9
133	0.833581595672548	1	Vein	23	3.05226287166414	-0.419986733809017	1.07382912982704	0.281745986447281	-0.698240541391712	A	28	1	0	33.3	17.9
134	0.814856385938783	1	Vein	23	4.02899176526392	-0.104851628353083	1.44290511802372	0.83532896696966	-0.376007414085662	A	28	1	0	33.3	17.9
135	0.796552236110481	1	Vein	23	3.36151142291365	-0.377589309099047	1.51802425350288	0.295740413129346	-0.589669623774864	A	28	1	0	33.3	17.9
136	0.778698839145255	1	Vein	23	3.79873367134481	-0.455954318749632	1.25152029372104	0.374538031738482	-0.961996547482183	A	28	1	0	33.3	17.9
137	0.761327906624928	1	Vein	23	3.47721241185931	-0.618724341756206	1.21627698094715	0.666753551464303	-0.597557818810097	A	28	1	0	33.3	17.9
138	0.912165821142609	0	Artery	23	5.89850894916769	-1.51626316865882	1.62308582521908	1.12612061784912	-0.799887995000072	A	28	1	0	33.3	17.9
139	0.932616342678159	0	Artery	23	4.88245065282577	-1.1556348785891	1.5167409373907	1.0271735051876	-0.603081466520313	A	28	1	0	33.3	17.9
140	0.953347723596258	0	Artery	23	5.14109316398672	-1.49580593257295	1.45941191720052	0.919374751846658	-0.528240524579239	A	28	1	0	33.3	17.9
141	0.974342036262481	0	Artery	23	3.69942404849613	-1.12524739259137	1.13227065987456	0.834251366980158	0.0555733540359951	A	28	1	0	33.3	17.9
142	0.995582647124906	0	Artery	23	1.98492844345967	-0.606089337477412	0.572266561446804	0.474369134252371	0.0474916164343516	A	28	1	0	33.3	17.9
143	1.06063344783087	0	Artery	23	2.98299142445281	1.12967778083764	0.901771249928668	-0.143738324640079	-0.155519555977015	A	28	1	0	33.3	17.9
144	1.1049774009858	0	Artery	23	3.80659044102129	-1.10083781353586	1.48817716327327	0.3572000406219	-0.265421456302972	A	28	1	0	33.3	17.9
145	1.12740797976352	0	Artery	23	5.66749374582102	-2.06080842700706	1.10889794285184	0.801085524289694	-0.523584980136447	A	28	1	0	33.3	17.9
146	1.14999753524334	0	Artery	23	4.60049647694477	-1.63010131963369	0.809508800152528	0.839929841580266	-0.28904025718439	A	28	1	0	33.3	17.9
147	1.17273688071247	0	Artery	23	3.17245183469051	-1.14254996833573	0.631729047224228	0.499465238469408	-0.243866434643445	A	28	1	0	33.3	17.9
148	1.19561746967282	0	Artery	23	2.73354242648	-0.787176095457269	0.64488829523279	0.432911374495609	-0.405551604940354	A	28	1	0	33.3	17.9
149	1.28840107274988	0	Artery	23	1.948392032398	0.596824432550966	0.408270674184703	0.408915463323052	-0.300119696106221	A	28	1	0	33.3	17.9
150	1.35913179236781	0	Artery	23	2.1530240444565	0.111927352101044	0.907499800398334	-0.0131342561361616	-0.466646532472353	A	28	1	0	33.3	17.9
151	1.38289682482748	0	Artery	23	1.99564639713341	-0.183136056428409	0.840721939142089	0.252335660523647	0.13198286533301	A	28	1	0	33.3	17.9
152	1.40674799068527	0	Artery	23	2.03483164550165	-0.790072498691002	0.522476232685034	0.165258643679184	-0.135009682087361	A	28	1	0	33.3	17.9
153	1.4306809821069	0	Artery	23	3.02784732145723	-1.02782941990344	0.548413950617274	0.0505354543199793	-0.606197711712242	A	28	1	0	33.3	17.9
154	1.50293175323276	0	Artery	23	3.47330030205865	-0.968398605198423	0.943108855031075	0.592807139332896	-0.451047473729603	A	28	1	0	33.3	17.9
155	1.52715406769758	0	Artery	23	4.51246379832084	-1.15562375490643	1.12158045918215	1.04449726208625	-0.49671889380699	A	28	1	0	33.3	17.9
156	1.55144033729351	0	Artery	23	4.71888754147764	-0.8945249526214	1.24343239010034	1.23382444552813	-0.706638078345998	A	28	1	0	33.3	17.9
157	1.57578760496576	0	Artery	23	5.44395664037866	-1.54427524415251	1.16476748960526	1.03067201147875	-0.751789717772764	A	28	1	0	33.3	17.9
158	1.60019308642182	0	Artery	23	4.86357433191864	-1.32882475685158	1.27076773953028	0.901743982564211	-0.630375369381589	A	28	1	0	33.3	17.9
159	1.62465415820932	0	Artery	23	5.35026390625592	-1.69831045178813	1.53560436125783	0.865398796252874	-0.443717800011299	A	28	1	0	33.3	17.9
160	1.39622506940838	1	Artery	23	3.69672412496101	-0.869729371481003	1.0054942437083	0.511943189679638	-0.703430672456466	A	28	1	0	33.3	17.9
161	1.37219100830216	1	Artery	23	4.25474953881704	-1.48709869946455	0.753352085744026	0.491143966895486	-0.617979070376016	A	28	1	0	33.3	17.9
162	1.34823728036735	1	Artery	23	3.55785891918828	-1.23211225066797	0.745201056678717	0.359646782391258	-0.498345537437526	A	28	1	0	33.3	17.9
163	1.32436824454739	1	Artery	23	2.79577278665518	-0.982395084426479	0.632807298687768	0.143681267006095	-0.417673053489111	A	28	1	0	33.3	17.9
164	1.30058856378368	1	Artery	23	2.83131430366602	-1.0303403989902	0.517512762480976	0.175372578528765	-0.453813614098822	A	28	1	0	33.3	17.9
165	1.27690323024512	1	Artery	23	2.3196626712005	-0.675614052885892	0.377920288616447	0.311031747884736	-0.464232834132953	A	28	1	0	33.3	17.9
166	1.2533175928958	1	Artery	23	2.34681531257655	-0.690848241396024	0.0795079681016288	0.450212113278389	-0.487534644377468	A	28	1	0	33.3	17.9
167	1.09154917059963	1	Artery	23	1.50726425796611	-0.199969085359688	0.494167039951581	0.229105914165338	-0.354025684823082	A	28	1	0	33.3	17.9
168	0.959086512664791	1	Artery	23	1.53788887228939	-0.220007065967409	0.658440417603712	0.206883900244264	-0.241727517608769	A	28	1	0	33.3	17.9
169	0.916666666666667	1	Artery	23	2.4708076994667	-0.47017935946577	0.644649338657436	0.505785089515137	-0.489189947930505	A	28	1	0	33.3	17.9
170	0.895852119720751	1	Artery	23	2.7438967902966	-0.631032164214933	0.721032941351678	0.176849425322365	-0.611094765455671	A	28	1	0	33.3	17.9
171	0.875326307798821	1	Artery	23	3.58933617335022	-0.631818314813268	1.06449055756894	0.338072445787155	-0.845133713249546	A	28	1	0	33.3	17.9
172	0.855110023287903	1	Artery	23	4.32744344046215	-0.13295588948185	1.51572599899089	0.879339912542975	-0.561604221867415	A	28	1	0	33.3	17.9
173	0.815697745363675	1	Vein	23	3.89448824077046	-0.813088219219583	0.859976363043713	0.837092229524331	-0.748005383151516	A	28	1	0	33.3	17.9
174	0.796552236110481	1	Vein	23	4.11680391418277	-0.444799868784721	1.32967965176784	0.94576803369817	-0.664305586007061	A	28	1	0	33.3	17.9
175	0.777817459305202	1	Vein	23	4.06030168557398	-0.123144161020166	1.42407821987744	0.811457541477096	-0.554224147597476	A	28	1	0	33.3	17.9
176	0.74170392782652	1	Vein	23	3.44569056029661	-0.807695122709882	1.07866626594581	0.295116818306298	-0.635207943110026	A	28	1	0	33.3	17.9
177	0.724392778787298	1	Vein	23	4.35331729522711	-0.78881948450772	1.90060526417727	0.505209714489478	-0.0814578955926386	A	28	1	0	33.3	17.9
178	0.855110023287903	0	Artery	23	6.07389445417422	-1.39746195058487	1.94423170325785	0.677488034620141	-1.0749729095884	A	28	1	0	33.3	17.9
179	0.875326307798821	0	Artery	23	5.92627614388779	-1.60963353454102	1.31548674817242	0.798671387011397	-1.10916983610632	A	28	1	0	33.3	17.9
180	0.895852119720751	0	Artery	23	4.53673513742667	-1.2208321689431	0.960837992620974	0.783541244284768	-0.769346104647301	A	28	1	0	33.3	17.9
181	0.916666666666667	0	Artery	23	2.68107549799747	-0.553577162458945	0.927519788994867	0.615640755333782	-0.274741454675689	A	28	1	0	33.3	17.9
182	0.937750722331665	0	Artery	23	2.60395703337831	-0.267315845183667	0.912088786839348	0.527205203172136	-0.428203412609216	A	28	1	0	33.3	17.9
183	0.980657607120665	0	Artery	23	2.75165885404478	-0.40249070235092	0.93432922522735	0.633917816800894	-0.33777990910772	A	28	1	0	33.3	17.9
184	1.04663644395033	0	Artery	23	3.73349904820537	-0.783675777172858	1.15010171892583	0.601775462788001	-0.678549490805726	A	28	1	0	33.3	17.9
185	1.06900784738831	0	Artery	23	3.06775791142009	-0.88750397271835	1.05116918864908	0.232914799454649	-0.362383832432211	A	28	1	0	33.3	17.9
186	1.09154917059963	0	Artery	23	4.17461472781171	-1.06574932609754	0.937187098093745	0.599406400828697	-0.816521881102919	A	28	1	0	33.3	17.9
187	1.114250101181	0	Artery	23	3.59358149030687	-0.881714495554767	0.860179587214802	0.6618097847951	-0.614589889496027	A	28	1	0	33.3	17.9
188	1.18321835217944	0	Artery	23	1.89917521977434	-0.225144075986216	0.634101690744699	0.37139725030474	-0.410637815098255	A	28	1	0	33.3	17.9
189	1.20646877018182	0	Artery	23	3.2323913606003	-0.89798027527004	0.476828720299811	0.666289474932846	-0.515553430627183	A	28	1	0	33.3	17.9
190	1.22983738762488	0	Artery	23	4.07278923163963	-1.13170126934957	0.613976117874111	0.834058618883652	-0.649251887847579	A	28	1	0	33.3	17.9
191	1.2533175928958	0	Artery	23	4.37221476444755	-1.20049864228197	0.411455538778563	0.790317750014016	-0.934486950606849	A	28	1	0	33.3	17.9
192	1.42033538564304	0	Artery	23	3.44160312977982	-1.04153993168423	0.706597580685489	-0.103264667990625	-0.748204137698341	A	28	1	0	33.3	17.9
193	1.51746633624363	0	Artery	23	3.51608352537151	-0.687430281379162	1.29284245187856	0.712626905691893	-0.494076020757506	A	28	1	0	33.3	17.9
194	1.54190520309415	0	Artery	23	3.76939248778234	-0.823239114317283	0.820985967273131	0.81078303666451	-0.692745701729833	A	28	1	0	33.3	17.9
195	1.56640068664155	0	Artery	23	3.8422548687146	-0.709020713567183	0.772345239514322	0.884244330680338	-0.815265845867594	A	28	1	0	33.3	17.9
196	1.5909501717463	0	Artery	23	4.23457377821947	-0.902392615424148	0.657728052782056	1.0475341524212	-0.788974375148051	A	28	1	0	33.3	17.9
197	1.6155511966305	0	Artery	23	5.38999993883286	-1.77451338510637	0.947840918025521	1.01639485261378	-0.522455315894213	A	28	1	0	33.3	17.9
198	1.45916448618119	1	Artery	23	3.30634160014218	-0.807752174475511	1.08636970001867	0.549448451201003	-0.45154846757939	A	28	1	0	33.3	17.9
199	1.43475052545548	1	Artery	23	3.75128200460291	-1.16614900399361	0.935893814781246	0.54381417146919	-0.472241730052015	A	28	1	0	33.3	17.9
200	1.41040030663047	1	Artery	23	3.97037816088017	-1.38837409730047	1.10623298140873	0.54235846225498	-0.262314158758281	A	28	1	0	33.3	17.9
201	1.38611718901325	1	Artery	23	3.48239647057105	-1.24513055687334	0.817047346156909	0.581031452082227	-0.169779594320005	A	28	1	0	33.3	17.9
202	1.36190476190476	1	Artery	23	3.77394202232851	-1.35536938277943	0.561105489243059	0.622253841923991	-0.362227879817808	A	28	1	0	33.3	17.9
203	1.33776686362232	1	Artery	23	2.67696348451754	-0.809166567195067	0.503906223715759	0.469911087465241	-0.380976368197667	A	28	1	0	33.3	17.9
204	1.24204726395403	1	Artery	23	2.03976004088824	-0.414844903921634	0.308044411490628	0.217058671163934	-0.593115866621886	A	28	1	0	33.3	17.9
205	1.21834987472136	1	Artery	23	2.36690411303769	-0.457773760411768	0.323274793760862	0.345021074946481	-0.683052540175104	A	28	1	0	33.3	17.9
206	1.19475659054788	1	Artery	23	1.89006142772615	-0.331409204240253	0.526959502433719	0.0847968190583629	-0.476004604478611	A	28	1	0	33.3	17.9
207	1.17127370249989	1	Artery	23	2.77663351933153	-0.562145139135052	0.472310598366837	0.365133962079925	-0.755520270211814	A	28	1	0	33.3	17.9
208	1.14790798575677	1	Artery	23	3.1060162201758	-0.72465470592877	0.221529489763614	0.647795319441119	-0.748314926711134	A	28	1	0	33.3	17.9
209	1.12466674328297	1	Artery	23	2.2315127022726	-0.369045973069563	0.610775501498855	0.197239460543965	-0.573032055116538	A	28	1	0	33.3	17.9
210	1.07858982429388	1	Artery	23	2.27640317137784	-0.362939724188349	0.499516921528026	0.1469583104337	-0.670242981985007	A	28	1	0	33.3	17.9
211	1.05577184799148	1	Artery	23	2.47330513308069	-0.695445745868822	0.352988540576571	0.281873051754016	-0.572548212316402	A	28	1	0	33.3	17.9
212	1.03311386741179	1	Artery	23	2.62543309019739	-0.759756801143617	0.319294067089638	0.271757722122297	-0.632323571988889	A	28	1	0	33.3	17.9
213	1.01062664379677	1	Artery	23	3.31708734633882	-0.865831605647594	0.44149724500189	0.332742877631959	-0.860723823742182	A	28	1	0	33.3	17.9
214	0.98832183288212	1	Artery	23	2.63096743672349	-0.718104806560335	0.497568699418112	0.214116834709687	-0.600606876709546	A	28	1	0	33.3	17.9
215	0.880015589431075	1	Artery	23	2.53538558566913	-0.415695998438347	0.771756740414211	0.216319850636896	-0.609748720030148	A	28	1	0	33.3	17.9
216	0.859111495882971	1	Artery	23	2.64608874927342	-0.497994187082009	0.579239251664015	0.355221562991582	-0.680608108758421	A	28	1	0	33.3	17.9
217	0.83850436442573	1	Artery	23	2.30110535237505	-0.282762031779109	0.688231596891682	0.518485626303875	-0.512424622527726	A	28	1	0	33.3	17.9
218	0.798272653311476	1	Artery	23	4.3521329332164	-1.36749214636032	0.745066734872923	0.890485149750757	-0.434692106176312	A	28	1	0	33.3	17.9
219	0.778698839145255	1	Artery	23	4.04499385418465	-0.893954184324607	1.12258260897792	0.477791138114278	-0.837329822755982	A	28	1	0	33.3	17.9
220	0.798272653311476	0	Artery	23	6.24143991614073	-1.46697610410704	1.78419417312815	0.730174880588792	-1.19492898619829	A	28	1	0	33.3	17.9
221	0.81821663271403	0	Artery	23	5.38811171508054	-1.58907730680189	1.71025908559529	0.535201485611409	-0.672743444433903	A	28	1	0	33.3	17.9
222	0.83850436442573	0	Artery	23	4.65646939057106	-1.38752389412419	1.29555491241037	0.431583829214574	-0.700777353770764	A	28	1	0	33.3	17.9
223	0.859111495882971	0	Artery	23	3.99329892050726	-0.794062244623253	0.864728149208495	0.927105259214537	-0.755998520702587	A	28	1	0	33.3	17.9
224	0.880015589431075	0	Artery	23	3.82329952281169	-0.245104263072361	1.29093545356063	0.774729258135508	-0.660075875716127	A	28	1	0	33.3	17.9
225	0.901195980356847	0	Artery	23	3.43437073040073	-0.391857708580365	1.3953939005673	0.505553734445901	-0.582751717188023	A	28	1	0	33.3	17.9
226	0.92263364043759	0	Artery	23	2.82251764910475	-0.488605363126641	1.30947560194117	0.167181063883213	-0.275468513857664	A	28	1	0	33.3	17.9
227	0.966212067631733	0	Artery	23	3.30689337527346	-0.963799426888137	0.819468383313859	0.528897691542399	-0.453289923607337	A	28	1	0	33.3	17.9
228	0.98832183288212	0	Artery	23	3.85375217882813	-1.1977175222711	0.987743297748906	0.755726063553212	-0.283963887024375	A	28	1	0	33.3	17.9
229	1.01062664379677	0	Artery	23	4.11450642505814	-1.35697462694761	0.851856209398778	0.672689267498408	-0.452494931239266	A	28	1	0	33.3	17.9
230	1.03311386741179	0	Artery	23	3.58504903324446	-1.11753743479109	0.395150089469236	0.799200083264778	-0.367672544918685	A	28	1	0	33.3	17.9
231	1.17127370249989	0	Artery	23	1.68112545010388	0.145939072289449	0.692436819979337	0.146069176273144	-0.239850157315281	A	28	1	0	33.3	17.9
232	1.21834987472136	0	Artery	23	3.1023383506444	-0.820748287705541	0.628459407137709	0.374252666119544	-0.65505503006906	A	28	1	0	33.3	17.9
233	1.24204726395403	0	Artery	23	3.43192994621344	-0.886981051035875	0.683303339833017	0.288736864353507	-0.799806026202122	A	28	1	0	33.3	17.9
234	1.26584291151943	0	Artery	23	3.43852450112718	-0.909728232194778	0.689013319064666	0.428337904972279	-0.723170539578666	A	28	1	0	33.3	17.9
235	1.28973137880663	0	Artery	23	4.16084826960815	-1.30239401482048	0.681745562774063	0.649417001672883	-0.667014222864995	A	28	1	0	33.3	17.9
236	1.31370760232218	0	Artery	23	4.34680475819735	-1.21692986880215	0.327271421257895	0.767904135353547	-0.95861649996843	A	28	1	0	33.3	17.9
237	1.33776686362232	0	Artery	23	3.8412660475979	-1.01176992267715	0.413112833394137	0.618569069446011	-0.901503001121795	A	28	1	0	33.3	17.9
238	1.36190476190476	0	Artery	23	2.49406980180785	-0.246150185005205	0.663103310295581	0.508904572164867	-0.675019792918279	A	28	1	0	33.3	17.9
239	1.41040030663047	0	Artery	23	2.42496411742952	-0.400862285829136	0.654158325854273	0.154902661344615	-0.636225841495621	A	28	1	0	33.3	17.9
240	1.43475052545548	0	Artery	23	2.45609909930137	-0.629962431284454	0.548729212745075	0.123411918784559	-0.564356996428203	A	28	1	0	33.3	17.9
241	1.45916448618119	0	Artery	23	2.54691970973458	-0.641109538386638	0.517112435398544	0.0847542185410289	-0.63173734681154	A	28	1	0	33.3	17.9
242	1.48363904210432	0	Artery	23	2.19527722053552	-0.450535702257519	0.858229484860763	0.165455596268421	-0.337344856349373	A	28	1	0	33.3	17.9
243	1.50817124321683	0	Artery	23	2.75073947957091	-0.271994839139462	1.04661599259258	0.474615399372644	-0.452144929931448	A	28	1	0	33.3	17.9
244	1.53275832164186	0	Artery	23	2.15994539956719	-0.210600203024592	0.569274783059622	0.359647508576837	-0.621941404181857	A	28	1	0	33.3	17.9
245	1.49927609138075	1	Artery	23	4.17899613595843	-0.795321986029208	0.772481077020526	0.713734468438113	-1.06597173276058	A	28	1	0	33.3	17.9
246	1.47459591297954	1	Artery	23	4.95313716031613	-1.23402388302904	1.07865317484219	0.714871083256623	-1.01097708486981	A	28	1	0	33.3	17.9
247	1.4499687227841	1	Artery	23	5.55911141130157	-1.9623603118287	1.28706700489356	0.535281625648957	-0.677097112806832	A	28	1	0	33.3	17.9
248	1.42539726729586	1	Artery	23	4.80889598255968	-1.78272269338468	0.904240477538704	0.542865391567521	-0.551619165931311	A	28	1	0	33.3	17.9
249	1.40088447927123	1	Artery	23	3.73547872299622	-1.33636287241017	0.916588907123696	0.395851315486653	-0.37592010364263	A	28	1	0	33.3	17.9
250	1.37643349312552	1	Artery	23	2.43188993782664	-0.669816454784145	0.792658161042448	0.413253235179599	-0.252085003507718	A	28	1	0	33.3	17.9
251	1.3520476618147	1	Artery	23	2.34082144423297	-0.53885012418751	0.389635512439795	0.721238281268927	-0.124088730817221	A	28	1	0	33.3	17.9
252	1.3277305753524	1	Artery	23	1.38905447308291	-0.234049784473755	0.0793638214069533	0.34321873067618	-0.382163984343274	A	28	1	0	33.3	17.9
253	1.25523168218609	1	Artery	23	2.86779617169672	-0.606657563383715	0.164665196205276	0.412669966419013	-0.896440061031928	A	28	1	0	33.3	17.9
254	1.23123097151405	1	Artery	23	3.4130998583388	-0.932430052153513	0.413553045526365	0.445997900657576	-0.817850061784618	A	28	1	0	33.3	17.9
255	1.20732129797883	1	Artery	23	3.44123211394792	-1.00500382250745	0.496682178569625	0.44857622916966	-0.72707471182946	A	28	1	0	33.3	17.9
256	1.18350817909186	1	Artery	23	3.29939214102339	-0.853773029884355	0.371284950265204	0.576389880273667	-0.746564519139463	A	28	1	0	33.3	17.9
257	1.15979756228728	1	Artery	23	3.90711971224135	-1.18268203985155	0.499061090801414	0.533049795008962	-0.802014992423313	A	28	1	0	33.3	17.9
258	1.13619586475392	1	Artery	23	4.19362489238351	-1.40091712547172	0.596304105005258	0.521489552251755	-0.732380064022306	A	28	1	0	33.3	17.9
259	1.1127100173749	1	Artery	23	3.19323883444231	-0.9400084733018	0.660791903606609	0.39894556784958	-0.573908941664641	A	28	1	0	33.3	17.9
260	1.08934751320924	1	Artery	23	2.83769777111193	-0.746512087726686	0.566266430735039	0.377356969797098	-0.589069549788065	A	28	1	0	33.3	17.9
261	1.06611646098821	1	Artery	23	3.09773752047342	-0.732188662785072	0.661321864494746	0.414305487909031	-0.68964924663691	A	28	1	0	33.3	17.9
262	1.04302564413876	1	Artery	23	3.57919548598454	-1.10797803820076	0.691331836943292	0.255625635671869	-0.715890711659084	A	28	1	0	33.3	17.9
263	1.02008458588407	1	Artery	23	3.52482949221815	-0.895337037058435	0.673445970422361	0.416385472729014	-0.800829832649448	A	28	1	0	33.3	17.9
264	0.997303621005988	1	Artery	23	3.30240364757347	-0.949773367990949	0.678521466362337	0.373655381185425	-0.638311233986695	A	28	1	0	33.3	17.9
265	0.974693974881964	1	Artery	23	3.70652098218284	-1.18373188959634	0.708175790220391	0.491085413817511	-0.586175195102107	A	28	1	0	33.3	17.9
266	0.95226785042703	1	Artery	23	3.65806093187177	-0.986492001313238	0.60815270231878	0.630500435387429	-0.7015047718724	A	28	1	0	33.3	17.9
267	0.930038523572437	1	Artery	23	2.9531235136415	-0.674192034492932	0.243923530270073	0.694970713418478	-0.632341475679733	A	28	1	0	33.3	17.9
268	0.908020447890271	1	Artery	23	2.30057655990331	-0.264703203889508	0.358325264740811	0.571266149880505	-0.645213610867211	A	28	1	0	33.3	17.9
269	0.886229368917024	1	Artery	23	2.18635274660213	-0.0461171355391648	0.720648740614544	0.397742883158302	-0.436358039938898	A	28	1	0	33.3	17.9
270	0.864682448625766	1	Artery	23	2.21772254292321	-0.194934752484604	0.659999543438064	0.465523989658198	-0.519181688292645	A	28	1	0	33.3	17.9
271	0.843398400329289	1	Artery	23	1.82696068334178	-0.421096262429582	0.332238859497264	0.34882570666628	-0.380474522601399	A	28	1	0	33.3	17.9
272	0.822397634043731	1	Artery	23	2.23036421530273	-0.667458469574198	0.45573227247047	0.387782199312485	-0.310737124932497	A	28	1	0	33.3	17.9
273	0.801702411976922	1	Artery	23	3.09554717529726	-0.910003996783455	0.647723734788862	0.543776102027833	-0.43746477418793	A	28	1	0	33.3	17.9
274	0.781337013294949	1	Artery	23	4.6563016095309	-1.14761770356795	0.677877332903377	0.984052302281281	-0.890025089064766	A	28	1	0	33.3	17.9
275	0.761327906624928	1	Artery	23	3.32316703808789	-0.900109040239566	0.560927011181768	0.681806443920862	-0.528289333084799	A	28	1	0	33.3	17.9
276	0.74170392782652	0	Artery	23	4.47912319101543	-1.15199703171468	1.39836485925911	0.665098036637215	-0.640993329481605	A	28	1	0	33.3	17.9
277	0.761327906624928	0	Artery	23	4.7883826303443	-1.36581894132498	1.71134664622811	0.615629486808376	-0.455810564755822	A	28	1	0	33.3	17.9
278	0.781337013294949	0	Artery	23	5.18323966044467	-1.20721886384543	1.52586638216366	0.781342888345732	-0.90326379772894	A	28	1	0	33.3	17.9
279	0.801702411976922	0	Artery	23	4.16472217003367	-0.895579089567427	1.26012373466371	0.625513782776981	-0.772161255270699	A	28	1	0	33.3	17.9
280	0.822397634043731	0	Artery	23	3.7023236168274	-1.11824773631592	1.14197776385163	0.519116926301928	-0.384464776651847	A	28	1	0	33.3	17.9
281	0.843398400329289	0	Artery	23	4.19075306825202	-0.828366703027618	1.47882650827129	0.933058063807027	-0.467763679880266	A	28	1	0	33.3	17.9
282	0.864682448625766	0	Artery	23	4.67697196326498	-0.494354638822873	1.39229608605997	1.16674002337518	-0.783897893957747	A	28	1	0	33.3	17.9
283	0.886229368917024	0	Artery	23	3.59522529989917	-0.320953267040338	1.3729516138252	0.641855225349163	-0.507859358795445	A	28	1	0	33.3	17.9
284	0.908020447890271	0	Artery	23	3.21847678502849	-0.553937453624182	1.06398438345909	0.74795816335815	-0.520928921930406	A	28	1	0	33.3	17.9
285	0.930038523572437	0	Artery	23	3.57641482365734	-0.764712316459936	0.775995171284376	0.884748644786427	-0.565516827312411	A	28	1	0	33.3	17.9
286	0.95226785042703	0	Artery	23	4.11427483191648	-1.27236569834112	0.361793167217785	0.795335323401964	-0.667206633984789	A	28	1	0	33.3	17.9
287	0.974693974881964	0	Artery	23	3.3503897485237	-1.03019487638072	0.264880122465814	0.848144508290463	-0.165838663567948	A	28	1	0	33.3	17.9
288	0.997303621005988	0	Artery	23	3.58895708814566	-0.91055703242696	0.5821505626238	1.06295311313911	-0.103498969466021	A	28	1	0	33.3	17.9
289	1.02008458588407	0	Artery	23	2.34045036775899	-0.644063201601902	0.326170227655695	0.543078403477656	-0.312825641918903	A	28	1	0	33.3	17.9
290	1.1127100173749	0	Vein	23	2.55726710320482	-0.372004361503092	0.923902431781992	0.369710275604993	-0.534644810155938	A	28	1	0	33.3	17.9
291	1.13619586475392	0	Vein	23	2.34056627602867	-0.112357364653683	0.949122709923102	0.150660916947565	-0.571482641934191	A	28	1	0	33.3	17.9
292	1.23123097151405	0	Artery	23	2.47017801503814	-0.625258156983998	0.618697492133196	0.335900634920853	-0.463814889513072	A	28	1	0	33.3	17.9
293	1.25523168218609	0	Artery	23	3.09001995187432	-0.645609443292518	0.996910224997279	0.47338170275094	-0.55050176504307	A	28	1	0	33.3	17.9
294	1.27931830628589	0	Artery	23	2.96569646764276	-0.568286998666058	0.750447200164904	0.541662303536693	-0.635644580607109	A	28	1	0	33.3	17.9
295	1.30348608113736	0	Artery	23	4.00991040440914	-1.1773928184274	0.550547305692137	0.495878860411783	-0.872752096492795	A	28	1	0	33.3	17.9
296	1.3277305753524	0	Artery	23	4.02992931214767	-1.27074247412738	0.420140106612001	0.699493233881709	-0.684340566069888	A	28	1	0	33.3	17.9
297	1.3520476618147	0	Artery	23	2.69666360528214	-0.626568631705378	0.531525919554743	0.492941852334549	-0.553446839503678	A	28	1	0	33.3	17.9
298	1.37643349312552	0	Artery	23	2.05547260359113	-0.306838599647658	0.354204005163879	0.417362750029236	-0.565748795616255	A	28	1	0	33.3	17.9
299	1.40088447927123	0	Artery	23	2.21537145832539	-0.464439014110003	0.269381393752962	0.22711165434466	-0.669826274950691	A	28	1	0	33.3	17.9
300	1.42539726729586	0	Artery	23	1.77498792307823	-0.512204057043388	0.528790573099358	0.168672340931273	-0.25850660508845	A	28	1	0	33.3	17.9
301	1.47459591297954	0	Artery	23	1.79240923452481	-0.228897756380234	0.602626686560476	0.0499605299848932	-0.436674589885982	A	28	1	0	33.3	17.9
302	1.59847752110798	0	Artery	23	2.50079186224548	-0.508916654054233	0.371212624474145	0.868663193558015	0.0466934381099857	A	28	1	0	33.3	17.9
303	1.56552462354917	1	Artery	23	2.16944575987571	-0.151296143993826	0.877098871938882	0.301771684068104	-0.365031528880717	A	28	1	0	33.3	17.9
304	1.54057002731791	1	Artery	23	2.88843266305204	-0.771239071514863	0.915184340653016	0.519536759941288	-0.320833883837012	A	28	1	0	33.3	17.9
305	1.51565713579555	1	Artery	23	4.01470998287076	-1.33125137035268	0.937752550536151	0.443427791378252	-0.544789943866675	A	28	1	0	33.3	17.9
306	1.49078803979366	1	Artery	23	5.60225124126974	-1.75668224197514	0.849381729329785	0.374738903037276	-1.24331078223019	A	28	1	0	33.3	17.9
307	1.46596496819735	1	Artery	23	5.62416672518223	-2.17722052431558	0.857053874436494	0.384215572031221	-0.84515094151233	A	28	1	0	33.3	17.9
308	1.44119029918261	1	Artery	23	4.88212010412137	-1.95114654591188	0.867171409663256	0.392767997003021	-0.532362134682695	A	28	1	0	33.3	17.9
309	1.41646657250371	1	Artery	23	3.33258350389865	-1.23578102599563	0.677608773117687	0.478797330051505	-0.246799681476669	A	28	1	0	33.3	17.9
310	1.3917965029662	1	Artery	23	2.23684363781928	-0.70078338297212	0.494919112069714	0.353291152347662	-0.28693803889879	A	28	1	0	33.3	17.9
311	1.34262915997847	1	Artery	23	2.2510304206328	-0.191338320860696	0.85997438958466	0.439107024733372	-0.0689242010370018	A	28	1	0	33.3	17.9
312	1.31813833194074	1	Artery	23	1.98985573316729	-0.148973628690604	0.564826021924114	0.442240401299367	-0.456771190971512	A	28	1	0	33.3	17.9
313	1.24508102441954	1	Artery	23	3.68724715640943	-1.25350415908853	0.211001503629046	0.332781107406277	-0.87288813921947	A	28	1	0	33.3	17.9
314	1.22088078313213	1	Artery	23	4.19574862462068	-1.34880270549075	0.494697436399246	0.48710330014804	-0.865298184858701	A	28	1	0	33.3	17.9
315	1.19676434520719	1	Artery	23	3.75822279204614	-1.10363568347444	0.698660231395777	0.46744791534431	-0.721569266869818	A	28	1	0	33.3	17.9
316	1.17273688071247	1	Artery	23	3.53597690947066	-1.01505624082324	0.656772238681904	0.606677051427586	-0.581903923636442	A	28	1	0	33.3	17.9
317	1.14880397235274	1	Artery	23	3.48590082646452	-1.17762401900468	0.623361466502894	0.296057699987371	-0.615028022663033	A	28	1	0	33.3	17.9
318	1.12497165497171	1	Artery	23	3.79347185259978	-0.941245996767166	0.850648148606741	0.418380427887668	-0.826049695773196	A	28	1	0	33.3	17.9
319	1.10124645932341	1	Artery	23	2.98981037188231	-0.631792567498787	0.917422877387086	0.426264741930577	-0.566074789356365	A	28	1	0	33.3	17.9
320	1.07763546059929	1	Artery	23	3.18595148208803	-0.843429994638879	0.61240966773835	0.321107021674238	-0.71861165490479	A	28	1	0	33.3	17.9
321	1.0541463322499	1	Artery	23	3.01993126403683	-0.928502370216172	0.716360085946937	0.255159356782962	-0.515084771790001	A	28	1	0	33.3	17.9
322	1.0307874056938	1	Artery	23	3.33999164439857	-0.977547512779628	0.854450177382606	0.343260642744685	-0.551168414275229	A	28	1	0	33.3	17.9
323	1.00756773656374	1	Artery	23	3.20895538018731	-0.786813014455214	0.815450734171152	0.435676659105346	-0.618643892666573	A	28	1	0	33.3	17.9
324	0.984497178196845	1	Artery	23	3.32387472610507	-1.0629353755675	1.00752441407896	0.345014186370928	-0.355954952157305	A	28	1	0	33.3	17.9
325	0.961586463131162	1	Artery	23	3.6848945691584	-1.10081368069396	0.984021299149774	0.395181507574137	-0.554749530655086	A	28	1	0	33.3	17.9
326	0.938847293420401	1	Artery	23	4.11089997927657	-1.138695084917	0.759286513187396	0.592417009419747	-0.805405742093103	A	28	1	0	33.3	17.9
327	0.916292440618547	1	Artery	23	3.7631028855851	-0.864134114572658	0.638775523559326	0.679458658191825	-0.836896985295409	A	28	1	0	33.3	17.9
328	0.893935856307791	1	Artery	23	3.70881794113134	-0.77035153905831	0.612228032189179	0.666442746409443	-0.907213937339034	A	28	1	0	33.3	17.9
329	0.871792794038217	1	Artery	23	3.01634433205309	-0.617308445162428	0.626145568035688	0.675146637878082	-0.587731272005028	A	28	1	0	33.3	17.9
330	0.828215577663147	1	Artery	23	2.15454756147496	-0.118795869550372	0.563848655783608	0.451374289997828	-0.570126545520146	A	28	1	0	33.3	17.9
331	0.806819713372586	1	Artery	23	2.07441443059028	-0.244625623042899	0.747919827736196	0.297779424461602	-0.476157383743152	A	28	1	0	33.3	17.9
332	0.785714285714286	1	Artery	23	2.97137057610497	-0.45163453530856	0.937441831443412	0.462621341429397	-0.671932758144946	A	28	1	0	33.3	17.9
333	0.764923335864822	1	Artery	23	4.23561129710774	-0.851359148623335	0.713769409280297	1.07542110335168	-0.792265972927669	A	28	1	0	33.3	17.9
334	0.744473211614623	1	Artery	23	3.59795274713045	-0.976433126967859	0.78608648451563	0.883249753684499	-0.298325536985192	A	28	1	0	33.3	17.9
335	0.724392778787298	1	Artery	23	2.88156971754972	-0.337635532723867	1.12726088536732	0.473939790713076	-0.481127088450325	A	28	1	0	33.3	17.9
336	0.704713640561004	1	Artery	23	2.90923374073822	-0.205950216539987	1.32090200958617	0.127991889381122	-0.553223105785708	A	28	1	0	33.3	17.9
337	0.685470360053935	1	Artery	23	2.29491019892494	-0.0113619998502722	0.918597727414269	0.0728635573380926	-0.570956866781231	A	28	1	0	33.3	17.9
338	0.666700679404459	1	Artery	23	2.90599350758502	-0.69826510318711	0.812486411205121	-0.164853735857786	-0.584112783193651	A	28	1	0	33.3	17.9
339	0.704713640561004	0	Artery	23	5.05357057340829	-1.28125837739102	1.07696786331636	0.834011972449104	-0.959129772539137	A	28	1	0	33.3	17.9
340	0.724392778787298	0	Artery	23	4.16833771743219	-1.00100375175178	0.883592640639632	0.530602504334332	-0.931044032063413	A	28	1	0	33.3	17.9
341	0.764923335864822	0	Artery	23	3.4384935518373	-0.552285110135932	0.721203976159249	0.338736134688329	-1.00563485088692	A	28	1	0	33.3	17.9
342	0.785714285714286	0	Artery	23	3.86999980274415	-0.946516240497312	1.08631463692821	0.16419075725235	-0.79011921466068	A	28	1	0	33.3	17.9
343	0.806819713372586	0	Artery	23	4.1050213747332	-1.26801928085954	1.27988362273948	0.286447724960967	-0.510504104889593	A	28	1	0	33.3	17.9
344	0.828215577663147	0	Artery	23	4.86187161609942	-1.20462965855167	1.37178301809093	0.896875268563331	-0.712775584382342	A	28	1	0	33.3	17.9
345	0.849879943502226	0	Artery	23	4.24257750514695	-0.696455751942924	1.08383010382803	1.23092470580953	-0.638815744444423	A	28	1	0	33.3	17.9
346	0.871792794038217	0	Artery	23	4.26618421816281	-0.53255851652735	1.07792579202105	1.28202655602628	-0.569998619939644	A	28	1	0	33.3	17.9
347	0.893935856307791	0	Artery	23	3.67159810367211	-0.557730163809493	0.557587123135255	1.26514249419696	-0.470635474354609	A	28	1	0	33.3	17.9
348	0.938847293420401	0	Artery	23	3.73992553555705	-0.744060416394441	0.398813455508025	1.09287362913464	-0.6212425547772	A	28	1	0	33.3	17.9
349	1.0541463322499	0	Vein	23	3.31239306386733	-0.659350121926498	1.23437218409199	0.458145518754836	-0.537494151463254	A	28	1	0	33.3	17.9
350	1.07763546059929	0	Vein	23	3.52278984975445	-0.839285707026017	1.03252869793593	0.485398027166619	-0.621263315176362	A	28	1	0	33.3	17.9
351	1.10124645932341	0	Vein	23	2.71056271354273	-0.413855647891722	0.74441463875699	0.446896008081297	-0.659480331219806	A	28	1	0	33.3	17.9
352	1.24508102441954	0	Artery	23	3.9637536278743	-0.619873409795709	0.870465291306169	0.693795232770115	-1.04235369122735	A	28	1	0	33.3	17.9
353	1.26936027596742	0	Artery	23	2.75393825321083	-0.303396776742786	0.752523626075472	0.627093495583286	-0.677090298388589	A	28	1	0	33.3	17.9
354	1.29371408940489	0	Artery	23	3.2925335626264	-0.597664947799645	0.650831462599206	0.509395044742313	-0.86928114795268	A	28	1	0	33.3	17.9
355	1.31813833194074	0	Artery	23	3.26594875910797	-0.69656061709986	0.67615786954595	0.505223241709769	-0.765231155760593	A	28	1	0	33.3	17.9
356	1.34262915997847	0	Artery	23	3.88782137718192	-0.849881579471453	0.637694253812616	0.766115849915703	-0.867521210303907	A	28	1	0	33.3	17.9
357	1.36718299521448	0	Artery	23	2.81148899161339	-0.461773074763042	0.182703857911179	0.740142727386245	-0.73198736833217	A	28	1	0	33.3	17.9
358	1.3917965029662	0	Artery	23	2.17328568389068	-0.605461833484736	0.289560862549975	0.329138191153283	-0.467291221384221	A	28	1	0	33.3	17.9
359	1.41646657250371	0	Artery	23	1.53714422132099	-0.204836003695395	0.538949924668204	0.325180212400626	-0.233997454809982	A	28	1	0	33.3	17.9
360	1.44119029918261	0	Artery	23	1.8071726195968	-0.23170785736542	0.713502971410566	0.0530646695529446	-0.361913046144293	A	28	1	0	33.3	17.9
361	1.46596496819735	0	Artery	23	2.24662066973414	-0.238708141115504	0.975434329523982	0.207081131799765	-0.436210399507276	A	28	1	0	33.3	17.9
362	1.59051896150075	0	Artery	23	2.84384578991802	-0.421205853320416	0.274852010145775	0.874627313188943	-0.608840836773491	A	28	1	0	33.3	17.9
363	1.60810376917235	1	Artery	23	3.2075723524853	-0.74734658037191	0.989913159075339	0.375880358142255	-0.576596703339418	A	28	1	0	33.3	17.9
364	1.58295376760836	1	Artery	23	2.83377425667918	-0.617343606039902	0.6371243182887	0.573530091340968	-0.541939885256162	A	28	1	0	33.3	17.9
365	1.55783805654851	1	Artery	23	2.89043894786104	-0.847526335032418	0.672842033358177	0.551028492211888	-0.3344207343798	A	28	1	0	33.3	17.9
366	1.53275832164186	1	Artery	23	4.82488284117024	-1.58944525025698	0.802812037309981	0.76266057019296	-0.663287688764678	A	28	1	0	33.3	17.9
367	1.50771635819873	1	Artery	23	5.29246455157302	-1.86124712625326	0.747390252722449	0.8242959357248	-0.652288402266542	A	28	1	0	33.3	17.9
368	1.48271408001809	1	Artery	23	5.21211470682658	-1.8842254204234	0.547080683511518	0.577644336965375	-0.911111969866189	A	28	1	0	33.3	17.9
369	1.45775352905555	1	Artery	23	4.40625047027052	-1.75025236372262	0.560321500117621	0.486843398684508	-0.509091832110478	A	28	1	0	33.3	17.9
370	1.43283688602371	1	Artery	23	3.50574087450602	-1.52272297681822	0.422016886549929	0.352554573121667	-0.217653440767762	A	28	1	0	33.3	17.9
371	1.40796648202735	1	Artery	23	2.95246581788453	-1.01572889795297	0.399562657101261	0.539622414870502	-0.3005075077699	A	28	1	0	33.3	17.9
372	1.38314481134876	1	Artery	23	1.97119227759997	-0.672668699350807	0.279913746452005	0.415623194839784	-0.100736144946953	A	28	1	0	33.3	17.9
373	1.25986807789393	1	Artery	23	2.54802120000537	-0.443170794117521	0.694439944332556	0.154177366200396	-0.650999766746669	A	28	1	0	33.3	17.9
374	1.23540229110265	1	Artery	23	3.73660706944631	-1.14290847162473	0.26456227056414	0.321347540281077	-0.978616508940806	A	28	1	0	33.3	17.9
375	1.21100864989206	1	Artery	23	4.31034020494688	-1.44133543097425	0.287618037263513	0.282567553398734	-1.08037418198439	A	28	1	0	33.3	17.9
376	0.995582647124906	1	Artery	23	2.74569016940929	-0.570802179013713	1.08706087093869	0.339953024962484	-0.392604549602984	A	28	1	0	33.3	17.9
377	0.972227729171316	1	Artery	23	3.06335172288048	-0.754162931241931	1.24747381276865	0.304742943850155	-0.311971956931352	A	28	1	0	33.3	17.9
378	0.949020858342513	1	Artery	23	3.60819527266375	-0.807057554160607	1.27600988623996	0.230982527906833	-0.605921630658373	A	28	1	0	33.3	17.9
379	0.925973165839527	1	Artery	23	3.17701428268603	-0.639757986125563	1.01854598492683	0.241437493102447	-0.653878571755515	A	28	1	0	33.3	17.9
380	0.903096838786825	1	Artery	23	3.02592087250856	-0.749999304172129	0.759505832557037	0.522329504773417	-0.517017599071787	A	28	1	0	33.3	17.9
381	0.880405235493751	1	Artery	23	3.84373873225016	-0.923473599842062	0.695191576032974	0.691039817886494	-0.798671130803987	A	28	1	0	33.3	17.9
382	0.857913013789291	1	Artery	23	3.31291857319908	-0.874599917592616	0.157056005169251	0.80508972370861	-0.5769034161731	A	28	1	0	33.3	17.9
383	0.835636273661819	1	Artery	23	2.55037029998157	-0.611775845509729	0.0845525259496828	0.495786401017953	-0.673313829224394	A	28	1	0	33.3	17.9
384	0.813592715414761	1	Artery	23	2.98237971917131	-0.605015266014675	0.414696832410251	0.420621443151985	-0.84255109211388	A	28	1	0	33.3	17.9
385	0.791801814457813	1	Artery	23	2.59538087334704	-0.519948801231536	0.617533797701641	0.0988703609117459	-0.677047928901821	A	28	1	0	33.3	17.9
386	0.770285013658953	1	Artery	23	1.99491755366036	-0.210716845931296	0.67552053020838	0.070732853747021	-0.510950138006879	A	28	1	0	33.3	17.9
387	0.749065933842029	1	Artery	23	3.31185345828663	-0.975960734306597	0.565753434368499	0.452196974667791	-0.633010257916775	A	28	1	0	33.3	17.9
388	0.728170602471601	1	Artery	23	3.55532258073652	-1.01865389712868	0.878932669363755	0.464685788610291	-0.574923767710694	A	28	1	0	33.3	17.9
389	0.707627699748425	1	Artery	23	3.42666563639226	-0.778217436266504	0.963858547368476	0.445434331654222	-0.670306941425828	A	28	1	0	33.3	17.9
390	0.648445725878759	1	Artery	23	3.7009326221542	-0.691147545500478	0.982553814851729	-0.0841250073246654	-0.92447774517617	A	28	1	0	33.3	17.9
391	0.629661752770878	1	Artery	23	2.81657271920645	-0.827944715116821	0.594115768235234	0.109031246120411	-0.597285845271622	A	28	1	0	33.3	17.9
392	0.593779164458576	1	Artery	23	3.0899177342893	-0.693671982282714	1.18370079441345	0.250823799647919	-0.444709358788517	A	28	1	0	33.3	17.9
393	0.648445725878759	0	Artery	23	5.75655341191367	-1.69320533182267	1.72977164706387	0.552083276158251	-0.796642530885885	A	28	1	0	33.3	17.9
394	0.667728745827627	0	Artery	23	4.597051614736	-0.971314928149824	1.52880982936956	1.09256584590042	-0.536297571906583	A	28	1	0	33.3	17.9
395	0.687468820154636	0	Artery	23	3.87765895160146	-0.823638258963519	0.91235565255457	1.00368519378381	-0.537712574828307	A	28	1	0	33.3	17.9
396	0.707627699748425	0	Artery	23	3.14746834267547	-0.653562804764398	0.79115220464491	0.659399648032059	-0.57597207248948	A	28	1	0	33.3	17.9
397	0.749065933842029	0	Artery	23	3.7014596655001	-0.654280161720151	0.982404911350548	0.160024924606243	-0.959221022428144	A	28	1	0	33.3	17.9
398	0.770285013658953	0	Artery	23	4.10780325599387	-1.01083017004776	1.45743093358569	0.00835025429176817	-0.601997546528763	A	28	1	0	33.3	17.9
399	0.791801814457813	0	Artery	23	3.90341079662265	-1.29666888482347	1.41754017751555	0.290033266721198	-0.169625904556341	A	28	1	0	33.3	17.9
400	0.813592715414761	0	Artery	23	4.51253482788886	-1.7058331484941	1.2172898877543	0.513244191372131	-0.218220556969737	A	28	1	0	33.3	17.9
401	0.835636273661819	0	Artery	23	4.03868937442938	-0.94337952186808	0.911286050820796	1.14167934049535	-0.316697763292939	A	28	1	0	33.3	17.9
402	0.857913013789291	0	Artery	23	3.92288596381172	-0.493986240863046	0.842096399970688	1.25723905478047	-0.689194648981869	A	28	1	0	33.3	17.9
403	0.880405235493751	0	Artery	23	3.75542506806158	-0.871747342515306	0.925055381048002	0.656130846196298	-0.701093579092717	A	28	1	0	33.3	17.9
404	0.995582647124906	0	Vein	23	3.38463328793299	-0.388861910247419	1.00456822653264	0.423991545529365	-0.916019023102112	A	28	1	0	33.3	17.9
405	1.01907543353229	0	Vein	23	3.25007582522092	-0.801158313967222	1.14770358776461	0.259091400593579	-0.482066129271629	A	28	1	0	33.3	17.9
406	1.0426967695778	0	Vein	23	3.22414320193934	-0.646115710578901	0.952866184026307	0.548766273890656	-0.619244545172572	A	28	1	0	33.3	17.9
407	1.28440188750125	0	Artery	23	3.06515997865722	-0.75435946162867	0.601796146758427	0.467233362875033	-0.652879922139251	A	28	1	0	33.3	17.9
408	1.30899989519617	0	Artery	23	3.2028804083573	-0.739796978453577	0.581649287636695	0.269117226226967	-0.841765881827193	A	28	1	0	33.3	17.9
409	1.33365854877347	0	Artery	23	3.0506832957915	-0.656094472030134	0.407058666295915	0.725675435281228	-0.62209474913841	A	28	1	0	33.3	17.9
410	1.35837454551228	0	Artery	23	2.95449607762382	-0.510265957805392	0.44156839478533	0.731533870175358	-0.683123432128467	A	28	1	0	33.3	17.9
411	1.38314481134876	0	Artery	23	2.37215611825016	-0.520103835668154	0.634013797405216	0.336996959718997	-0.485336767159691	A	28	1	0	33.3	17.9
412	1.67700872885146	1	Artery	23	2.36804337383543	-0.482887402588728	0.78569767502546	0.535446943387023	-0.318902059409492	A	28	1	0	33.3	17.9
413	1.65166205028289	1	Artery	23	4.52038845462701	-1.3070940139057	0.951352617560068	0.879581590109244	-0.578010336817033	A	28	1	0	33.3	17.9
414	1.62634211103676	1	Artery	23	5.33558386184382	-1.56947075498047	0.96166842657609	1.11740462049986	-0.632949616867904	A	28	1	0	33.3	17.9
415	1.60105017972721	1	Artery	23	5.44995318452619	-1.81667837043231	0.766345305349345	0.642013913729001	-0.987461375145795	A	28	1	0	33.3	17.9
416	1.57578760496576	1	Artery	23	4.67541035940218	-1.55423113754908	0.532828335778091	0.696685603310042	-0.792804571027816	A	28	1	0	33.3	17.9
417	1.55055582163593	1	Artery	23	3.716851419995	-1.3876283776372	0.416942046986727	0.560602304858773	-0.414550312436499	A	28	1	0	33.3	17.9
418	1.52535635775401	1	Artery	23	4.21435771194062	-1.51505281522194	0.425384761680105	0.802635827872637	-0.316404002893712	A	28	1	0	33.3	17.9
419	1.50019084197921	1	Artery	23	4.27865105667944	-1.51786452516983	0.4382763836171	0.648080572150085	-0.616348767180739	A	28	1	0	33.3	17.9
420	1.47506101184396	1	Artery	23	3.57797625996201	-1.31874822886474	-0.04227778698062	0.59020887047182	-0.574624553118199	A	28	1	0	33.3	17.9
421	1.4499687227841	1	Artery	23	2.7273510776825	-1.1130375730305	-0.0953702467851041	0.302016596202564	-0.511517682074924	A	28	1	0	33.3	17.9
422	1.424915958058	1	Artery	23	2.84893801825815	-1.18053568073342	0.275784353250735	0.282456123839437	-0.339767251550961	A	28	1	0	33.3	17.9
423	1.39990483965543	1	Artery	23	2.84541844177947	-0.785074595030914	0.0884488899357059	0.459321591624762	-0.73416022720286	A	28	1	0	33.3	17.9
424	1.37493764030927	1	Artery	23	1.36354844719618	-0.292649760364531	0.352519660801203	0.0286566549931713	-0.327265601883915	A	28	1	0	33.3	17.9
425	1.30032483295591	1	Artery	23	2.05223553416708	-0.269951678716185	0.678387222380296	0.141600069118477	-0.506975989600457	A	28	1	0	33.3	17.9
426	0.890476190476191	1	Artery	23	2.1905430538646	-0.345311298439758	0.735893437438916	0.377672703984129	-0.448387347616837	A	28	1	0	33.3	17.9
427	0.86745450846891	1	Artery	23	3.10670851783073	-0.61620043544068	0.651326660939709	0.340210276057623	-0.818388930201627	A	28	1	0	33.3	17.9
428	0.844617478393181	1	Artery	23	3.61786027242935	-1.01213582855136	0.658669319962643	0.511819626656358	-0.710467610293345	A	28	1	0	33.3	17.9
429	0.821980490910607	1	Artery	23	3.99992410539281	-1.29404547548796	0.548057611314697	0.488847383311746	-0.760000635745162	A	28	1	0	33.3	17.9
430	0.799560536891482	1	Artery	23	3.7144296962642	-1.24552998497057	0.255311742535671	0.505999620868357	-0.745689769820668	A	28	1	0	33.3	17.9
431	0.777376394648639	1	Artery	23	3.18607944576671	-1.00984837409063	0.451350129668448	0.319147510293156	-0.662990953014969	A	28	1	0	33.3	17.9
432	0.755448838668645	1	Artery	23	3.19792828877505	-1.16751608678387	0.449227238246433	0.22326984794123	-0.576152931850396	A	28	1	0	33.3	17.9
433	0.73380087136829	1	Artery	23	2.91397479549013	-0.87061332192359	0.502174810627248	0.28026222132992	-0.611822613243187	A	28	1	0	33.3	17.9
434	0.712457979028999	1	Artery	23	2.84687801680647	-0.868082449685624	0.797734499253537	0.52405189968857	-0.234391773777112	A	28	1	0	33.3	17.9
435	0.574401986176368	1	Artery	23	2.92540878598692	-0.445576250158199	1.01334087007603	0.461042608647245	-0.610060137148958	A	28	1	0	33.3	17.9
436	0.556817161619434	1	Artery	23	2.66318752908043	-0.455617559923613	0.845624977643831	0.323961916799017	-0.588744027182945	A	28	1	0	33.3	17.9
437	0.539930498592789	1	Artery	23	2.70796790185716	-0.474958938602273	0.729183553474498	0.17526767105575	-0.693329781571512	A	28	1	0	33.3	17.9
438	0.592622826137297	0	Artery	23	5.36606237001878	-0.853031783095377	1.82045405912772	0.486051482660519	-1.19241611837396	A	28	1	0	33.3	17.9
439	0.611422822996268	0	Artery	23	6.39692889733655	-1.39295566851105	1.3607951091635	0.899049107812533	-1.50242564391402	A	28	1	0	33.3	17.9
440	0.630750192222454	0	Artery	23	4.75077052722479	-1.20242726236805	0.987929500907597	0.774836838992873	-0.922072210365785	A	28	1	0	33.3	17.9
441	0.650557932533888	0	Artery	23	4.41720249412359	-1.01178475069207	0.937862005966693	0.82842373512541	-0.872773462091902	A	28	1	0	33.3	17.9
442	0.670803491540584	0	Artery	23	3.54197653291749	-0.953251558608385	1.11776855136976	0.680859313879217	-0.353392026066239	A	28	1	0	33.3	17.9
443	0.691448412413738	0	Artery	23	3.40401718422632	-0.922325533554495	0.893069063479689	0.506179493899057	-0.537212178429576	A	28	1	0	33.3	17.9
444	0.73380087136829	0	Artery	23	4.37039946526076	-1.00425751551743	0.982794214514165	0.35122361868584	-1.05419492774006	A	28	1	0	33.3	17.9
445	0.755448838668645	0	Artery	23	4.04383306127097	-1.1930299581984	1.27179411613914	0.102505001869356	-0.575168049309912	A	28	1	0	33.3	17.9
446	0.777376394648639	0	Artery	23	3.80356002026174	-1.38850732613557	1.22981759991867	0.265429044831534	-0.160532060937263	A	28	1	0	33.3	17.9
447	0.799560536891482	0	Artery	23	3.4090809851773	-1.21802524125241	1.19041883625538	0.275902950111595	-0.0201712323595016	A	28	1	0	33.3	17.9
448	0.821980490910607	0	Artery	23	3.2760529424928	-1.09033100474568	0.390400365560662	0.60996515984714	-0.402352564313425	A	28	1	0	33.3	17.9
449	0.890476190476191	0	Artery	23	2.45983826582713	-0.155500286578571	0.893680742618526	0.342652133803455	-0.560823424329895	A	28	1	0	33.3	17.9
450	0.960515852522927	0	Vein	23	3.3910769384663	-0.592403695693804	0.754961057860948	0.666918842830168	-0.796784966479105	A	28	1	0	33.3	17.9
451	0.98414874527912	0	Vein	23	3.99690262634454	-0.947567096512346	1.12743276358796	0.546214975786302	-0.735525723912034	A	28	1	0	33.3	17.9
452	1.00790807358968	0	Vein	23	3.47159030885184	-0.831425817849309	1.32938562808731	0.333955557804651	-0.44958543741606	A	28	1	0	33.3	17.9
453	1.55055582163593	0	Artery	23	2.67818898259243	-0.123424629981149	0.876002096912637	0.0535615475129321	-0.790799483615808	A	28	1	0	33.3	17.9
454	1.69612403281537	1	Artery	23	4.4565399622313	-1.11939068679031	0.530506862771504	0.900319003006645	-0.923321718038325	A	28	1	0	33.3	17.9
455	1.67065678830464	1	Artery	23	5.02423013369599	-1.72598795254806	0.974945269332832	0.604932246641253	-0.696696280741716	A	28	1	0	33.3	17.9
456	1.6452122525708	1	Artery	23	5.50904135487842	-1.73655655789789	1.02673532109984	0.760423431464746	-0.886811481283437	A	28	1	0	33.3	17.9
457	1.61979149577837	1	Artery	23	5.26225988873918	-1.88891960401882	0.576229634602948	0.944107951129914	-0.492331885027876	A	28	1	0	33.3	17.9
458	1.59439565530923	1	Artery	23	4.67031331066133	-1.44324705576987	0.462704386494999	1.00106286273615	-0.594443649752597	A	28	1	0	33.3	17.9
459	1.56902594103097	1	Artery	23	3.52204572658384	-1.07788814408226	0.431510362350224	0.694547389452575	-0.511834158949802	A	28	1	0	33.3	17.9
460	1.5436836410591	1	Artery	23	2.99620688341939	-1.14778896816788	-0.0141274070384426	0.544448750779132	-0.259728256168501	A	28	1	0	33.3	17.9
461	1.5183701280666	1	Artery	23	2.90357046563379	-1.09025557913694	-0.0501980974056177	0.54827381709998	-0.274614259308068	A	28	1	0	33.3	17.9
462	1.49308686620125	1	Artery	23	2.6349970936825	-0.995031662766118	0.0867660932578946	0.449371899226682	-0.292157437600192	A	28	1	0	33.3	17.9
463	0.949382183639574	1	Vein	23	4.39524876747947	-0.926426199998931	1.51336125986585	0.418901993258092	-0.7944333489881	A	28	1	0	33.3	17.9
464	0.925602702465692	1	Vein	23	3.92488670450092	-0.538013436859608	1.50629690529768	0.330640629145154	-0.819181601407646	A	28	1	0	33.3	17.9
465	0.901956804452134	1	Vein	23	3.53009650040242	-0.792511423783836	0.779471319660453	0.502406712532643	-0.792294903339886	A	28	1	0	33.3	17.9
466	0.878455276874917	1	Vein	23	2.49509322739358	-0.465479206079445	0.529495056984268	0.442925422060557	-0.602068445267811	A	28	1	0	33.3	17.9
467	0.831934199604545	1	Artery	23	2.67186983227137	-0.153093033553261	0.989225450466546	0.231692866861027	-0.713703791376096	A	28	1	0	33.3	17.9
468	0.808942368220407	1	Artery	23	3.01764598071988	-0.616519128931395	0.924303896257197	-0.054174382450298	-0.636863025536381	A	28	1	0	33.3	17.9
469	0.786150672465905	1	Artery	23	3.02291264767797	-0.759294835409162	0.750861050278132	0.322372692420647	-0.614859212909578	A	28	1	0	33.3	17.9
470	0.763577033848789	1	Artery	23	3.1359839187046	-0.955307483423053	0.697772701363049	0.440024335765981	-0.473727863559925	A	28	1	0	33.3	17.9
471	0.74124137466159	1	Artery	23	3.52506233270518	-1.11373778807223	0.513359365638957	0.352215341903	-0.729851427035155	A	28	1	0	33.3	17.9
472	0.719165868548599	1	Artery	23	3.17366350936925	-1.11032389815888	0.647794381057465	0.309723402905023	-0.449429495133156	A	28	1	0	33.3	17.9
473	0.697375221488752	1	Artery	23	3.48390282986404	-0.72481216514266	0.676628344190647	0.868816066034134	-0.601716081033571	A	28	1	0	33.3	17.9
474	0.675896985267635	1	Artery	23	2.78180684055268	-0.845983891735517	0.523979218359204	0.502839007467816	-0.374844726398693	A	28	1	0	33.3	17.9
475	0.537383642417893	1	Artery	23	1.8137994645966	-0.271998233136828	0.459295781185045	0.270526241751674	-0.475614529142031	A	28	1	0	33.3	17.9
476	0.51986610870017	1	Artery	23	1.76625111595612	-0.422695203801885	0.554131833320985	0.338676339646736	-0.235736089487046	A	28	1	0	33.3	17.9
477	0.503102618655438	1	Artery	23	2.65799913484406	-0.63360848471733	0.704602489059828	0.296462219319483	-0.538313111815554	A	28	1	0	33.3	17.9
478	0.487171018131241	1	Artery	23	2.99286151394796	-0.806814389159935	0.73585806387485	0.122884249357489	-0.623490395903598	A	28	1	0	33.3	17.9
479	0.51986610870017	0	Artery	23	4.0487816111935	-0.543194529520796	1.56171232084454	0.122739298027314	-0.825536761757803	A	28	1	0	33.3	17.9
480	0.537383642417893	0	Artery	23	5.01130685368329	-0.670880063329242	2.05550192087169	0.316080149441577	-0.953994947974113	A	28	1	0	33.3	17.9
481	0.555583899503716	0	Artery	23	3.63454201056392	-0.539531630246544	1.4831887577726	0.300372214115397	-0.66685717045537	A	28	1	0	33.3	17.9
482	0.574401986176368	0	Artery	23	3.54384994827339	-0.842785420900847	0.921140217990847	0.782293070225052	-0.489324033353692	A	28	1	0	33.3	17.9
483	0.593779164458576	0	Artery	23	4.54118867687284	-0.808140483978892	1.24306854339777	0.778864024862834	-1.0042565073405	A	28	1	0	33.3	17.9
484	0.613662474535523	0	Artery	23	3.27240472679993	-0.784816593686465	0.399978619582734	0.546742961409771	-0.801674898997234	A	28	1	0	33.3	17.9
485	0.634004299076249	0	Artery	23	3.98890749171029	-0.92796597797763	0.755304588310955	0.763178622317848	-0.807154436152001	A	28	1	0	33.3	17.9
486	0.654761904761905	0	Artery	23	3.70979693639121	-0.832350135805394	0.916032954978822	0.855995475157408	-0.55502136686541	A	28	1	0	33.3	17.9
487	0.719165868548599	0	Artery	23	4.74073816255654	-1.08358482156927	0.968690617498956	0.902222106128822	-0.94749773895321	A	28	1	0	33.3	17.9
488	0.74124137466159	0	Artery	23	4.32359603986788	-1.13640162145475	1.03690669268312	0.502416518960157	-0.841210603246289	A	28	1	0	33.3	17.9
489	0.763577033848789	0	Artery	23	3.34392059470193	-0.954248831120207	1.03406587089125	0.478451794114644	-0.400213041047193	A	28	1	0	33.3	17.9
490	0.786150672465905	0	Artery	23	4.00371737854944	-0.878642063651309	1.41611318395882	0.62221300747939	-0.601737591122382	A	28	1	0	33.3	17.9
491	0.831934199604545	0	Artery	23	3.03980848134698	-0.29184285250131	0.855984803403865	0.715707091738169	-0.67256818641708	A	28	1	0	33.3	17.9
492	0.901956804452134	0	Vein	23	2.75618438785429	-0.592870664408858	0.525752736752791	0.733652925700055	-0.401981813827666	A	28	1	0	33.3	17.9
493	0.925602702465692	0	Vein	23	3.27131962338487	-0.664706478220559	0.657606064521368	0.689697088519412	-0.686645954412613	A	28	1	0	33.3	17.9
494	0.949382183639574	0	Vein	23	4.14923006951093	-1.12858409141246	0.773390399616211	0.69742243713375	-0.758870616780703	A	28	1	0	33.3	17.9
495	0.973285456841345	0	Vein	23	3.95530975749503	-0.857935153918592	1.03251124013986	0.655626436238386	-0.783571759137493	A	28	1	0	33.3	17.9
496	1.69024981717036	1	Artery	23	5.74130415462942	-2.12711321781601	0.626286647032808	0.699116001934974	-0.870474181022343	A	28	1	0	33.3	17.9
497	1.66469270859788	1	Artery	23	5.16183761268788	-2.09664768122623	0.245862783086292	0.344787901346098	-0.984234503544216	A	28	1	0	33.3	17.9
498	1.63915559534769	1	Artery	23	4.10252143679632	-1.51493464334421	0.334987357524315	0.60764699477247	-0.564876894223112	A	28	1	0	33.3	17.9
499	1.61363942674517	1	Artery	23	4.07160937001007	-1.40558903311255	0.402111764167254	0.724860401795214	-0.509460897963654	A	28	1	0	33.3	17.9
500	1.58814521232144	1	Artery	23	3.51256899265347	-1.24526139344846	0.277643283778676	0.5226438261855	-0.559866622381782	A	28	1	0	33.3	17.9
501	1.5626740265899	1	Artery	23	2.89532160996333	-1.04947111438138	0.271854000440109	0.557579678153428	-0.192535644550172	A	28	1	0	33.3	17.9
502	1.53722701427734	1	Artery	23	2.56429652670873	-0.971229611246407	-0.160774923500232	0.5061763109359	-0.145486071008482	A	28	1	0	33.3	17.9
503	1.46104364276948	1	Artery	23	1.26063014083395	-0.0178006232616433	0.523418036686055	0.0694716373897764	-0.281627262367502	A	28	1	0	33.3	17.9
504	1.01164422416242	1	Vein	23	3.86791919184134	-0.0629475988251587	1.49824504362044	0.415661718136815	-0.812046662796793	A	28	1	0	33.3	17.9
505	0.987280214641326	1	Vein	23	3.88832044376382	-0.69456536210046	1.34444124280338	0.6888170848325	-0.701498811950337	A	28	1	0	33.3	17.9
506	0.963012092473108	1	Vein	23	5.89180269886312	-1.56425506796956	1.45934926727102	0.591094697114755	-1.14558269023249	A	28	1	0	33.3	17.9
507	0.938847293420401	1	Vein	23	5.27194700229478	-1.50951433079856	1.17778475038456	0.480586382407556	-1.02515106546597	A	28	1	0	33.3	17.9
508	0.914794005534775	1	Vein	23	4.24564334597983	-0.967746821324077	1.22902816176856	0.569693117547683	-0.801010895357929	A	28	1	0	33.3	17.9
509	0.890861261279259	1	Vein	23	4.40799291826232	-1.0020113932742	1.02501406283151	0.587477928531991	-0.971139249078085	A	28	1	0	33.3	17.9
510	0.867059042522454	1	Vein	23	3.40700762019422	-0.744491709352497	0.704936700948409	0.470595141724898	-0.812028913450327	A	28	1	0	33.3	17.9
511	0.796552236110481	1	Vein	23	3.15772806787943	-0.313900535666564	0.74280656671194	0.215023917095679	-1.01652853705321	A	28	1	0	33.3	17.9
512	0.750438269527802	1	Artery	23	2.98428911419171	-0.194055360745886	1.16700907442213	0.364973540558612	-0.634439605106771	A	28	1	0	33.3	17.9
513	0.727699447066418	1	Artery	23	2.55128510020781	-0.602262211954977	0.973749243748226	0.414882123702726	-0.292466368654467	A	28	1	0	33.3	17.9
514	0.705200153315233	1	Artery	23	3.19319362023414	-0.623514711863878	1.11620988806663	0.720825049391192	-0.226578655782779	A	28	1	0	33.3	17.9
515	0.68296406149742	1	Artery	23	3.51114443077883	-0.659754178223359	0.875102309473028	1.04591377359528	-0.396949926961658	A	28	1	0	33.3	17.9
516	0.661017733835065	1	Artery	23	4.49362495469541	-1.18884570230353	1.13911254240736	1.03318619512608	-0.442092100780872	A	28	1	0	33.3	17.9
517	0.639391008443194	1	Artery	23	5.47376389303587	-1.19807646862559	0.635841379472482	0.947053982097649	-1.43476451921977	A	28	1	0	33.3	17.9
518	0.537383642417893	1	Artery	23	4.15834644337855	-1.08151949752349	1.22977175109311	0.119177532008645	-0.764300726563015	A	28	1	0	33.3	17.9
519	0.518544972870135	1	Artery	23	3.52561270081362	-0.89599050936272	0.501462028094571	0.819758547018943	-0.564987613100775	A	28	1	0	33.3	17.9
520	0.50036834504755	1	Artery	23	2.74036970657741	-0.992254233588484	0.464489729760666	0.406944571659026	-0.277636526922159	A	28	1	0	33.3	17.9
521	0.482928519191532	1	Artery	23	2.91814177380176	-0.774188992437037	0.798799387816038	0.392404043365041	-0.480687482122427	A	28	1	0	33.3	17.9
522	0.46630817133908	1	Artery	23	2.67638639012064	-0.657319083278865	0.811024261976024	0.203696952488211	-0.492282083798331	A	28	1	0	33.3	17.9
523	0.450597990178423	1	Artery	23	2.38637409361141	-0.498996874444253	0.96611138093781	0.144419775846953	-0.329378972726836	A	28	1	0	33.3	17.9
524	0.450597990178423	0	Artery	23	4.03789616340298	-0.964976858226812	1.45601224938796	0.429466299475036	-0.583784649365255	A	28	1	0	33.3	17.9
525	0.46630817133908	0	Artery	23	4.5767978760112	-0.526684415792708	1.84112793120908	0.388810367917198	-0.964910299247878	A	28	1	0	33.3	17.9
526	0.482928519191532	0	Artery	23	3.90387052777932	-0.394420217950398	1.58762526000777	0.53699365814175	-0.710735316652929	A	28	1	0	33.3	17.9
527	0.50036834504755	0	Artery	23	3.39519096700175	-0.875029515275197	1.13142798384822	-0.00709584858909984	-0.529395453493492	A	28	1	0	33.3	17.9
528	0.518544972870135	0	Artery	23	5.04654897507356	-1.24433413368514	1.51792337913549	0.304933580902357	-0.945401845985568	A	28	1	0	33.3	17.9
529	0.537383642417893	0	Artery	23	3.61659527531471	-0.700061206978136	1.11467236981342	0.352416333979097	-0.779670423486869	A	28	1	0	33.3	17.9
530	0.556817161619434	0	Artery	23	3.79679808254937	-0.81837474344375	0.949399081920768	0.750737542061792	-0.701446962834184	A	28	1	0	33.3	17.9
531	0.576785407145233	0	Artery	23	4.24832755969901	-0.753785631830515	1.32062592603815	0.872711148994458	-0.784173140139793	A	28	1	0	33.3	17.9
532	0.597234746480501	0	Artery	23	3.46384800177225	-0.598799331468555	0.831814422621501	0.396083247740678	-0.914524508343397	A	28	1	0	33.3	17.9
533	0.639391008443194	0	Artery	23	3.72924933051164	-0.467395430874817	0.878383464038031	1.07269533150273	-0.75955962047657	A	28	1	0	33.3	17.9
534	0.68296406149742	0	Artery	23	3.90959403665505	-0.99652891268641	0.783884878344944	0.608308295243892	-0.786040472438673	A	28	1	0	33.3	17.9
535	0.705200153315233	0	Artery	23	3.94003583660275	-0.913159797899423	0.744432797017926	0.773479669455307	-0.786009172917628	A	28	1	0	33.3	17.9
536	0.727699447066418	0	Artery	23	4.63944569000056	-1.17663269870912	1.09276764991841	0.49583847867998	-0.967321880726755	A	28	1	0	33.3	17.9
537	0.750438269527802	0	Artery	23	4.69074267853871	-0.844797155623432	1.81308569739115	0.431183104914448	-0.824999029369495	A	28	1	0	33.3	17.9
538	0.773395493631273	0	Artery	23	4.08737670815911	-0.726051934789127	1.51586911028312	0.794190627882553	-0.652147213110143	A	28	1	0	33.3	17.9
539	0.819891591749923	0	Vein	23	3.44011771973513	-0.500530526601688	0.912858352682182	1.02731835223074	-0.299955232768396	A	28	1	0	33.3	17.9
540	0.843398400329289	0	Vein	23	3.66149682717545	-0.66347506701277	1.00572224743072	0.67671614573161	-0.773276003077824	A	28	1	0	33.3	17.9
541	0.867059042522454	0	Vein	23	3.69614541396308	-0.686775262260179	0.742469512779275	1.00871026818094	-0.624544858602028	A	28	1	0	33.3	17.9
542	0.890861261279259	0	Vein	23	3.04136879318918	-0.665322003480612	0.685843581639385	0.657707378906917	-0.543882488982777	A	28	1	0	33.3	17.9
543	0.914794005534775	0	Vein	23	2.92928096044118	-0.484408009990552	0.860259424016559	0.313850606464385	-0.708766357306492	A	28	1	0	33.3	17.9
544	0.938847293420401	0	Vein	23	3.3111343247167	-0.695626555583307	1.00599441848641	0.520523719035534	-0.615003986247846	A	28	1	0	33.3	17.9
545	1.68476230854123	1	Artery	23	4.90767815656181	-1.96999238262059	0.569305490621024	0.7523442640602	-0.228935561977652	A	28	1	0	33.3	17.9
546	1.65912067249362	1	Artery	23	4.35127740066748	-1.99148363872174	0.263016790178168	0.352142610255666	-0.330344343116916	A	28	1	0	33.3	17.9
547	1.63349645166323	1	Artery	23	4.01733048149542	-1.85387326021731	-0.0998576781301545	0.395800350563828	-0.27295821695036	A	28	1	0	33.3	17.9
548	1.60789047866552	1	Artery	23	3.59290592057506	-1.49563941327813	-0.0975548307197646	0.558401544260556	-0.22438074975853	A	28	1	0	33.3	17.9
549	1.58230363939929	1	Artery	23	3.93833733861761	-1.53628216729789	0.17351871898851	0.663522193768202	-0.312341885107077	A	28	1	0	33.3	17.9
550	1.55673687732238	1	Artery	23	3.12470042077359	-1.08555462616705	-0.0110012466059366	0.335468490856364	-0.773790329929685	A	28	1	0	33.3	17.9
551	1.53119119813979	1	Artery	23	1.39193018727542	-0.441592621430382	-0.128257141740805	0.108098474590388	-0.388798294230237	A	28	1	0	33.3	17.9
552	1.07668025096209	1	Vein	23	2.05676863751465	-0.360253987278211	0.66884149710092	0.501210590409314	-0.272533514142624	A	28	1	0	33.3	17.9
553	1.05186639003931	1	Vein	23	2.85419021468175	-0.320881594433472	1.21369522255879	0.248743891729867	-0.55998317267563	A	28	1	0	33.3	17.9
554	1.02712089077335	1	Vein	23	3.84836587526262	-0.76107286248821	1.04462607983118	0.602605767705301	-0.82108189843702	A	28	1	0	33.3	17.9
555	1.00244881570977	1	Vein	23	5.02109411970994	-1.25879878669132	1.11563920647308	0.496273423763752	-1.11073981998072	A	28	1	0	33.3	17.9
556	0.977855722516853	1	Vein	23	5.04662896696721	-1.19953353639919	1.17411230161969	1.02459415635609	-0.843810473883607	A	28	1	0	33.3	17.9
557	0.953347723596258	1	Vein	23	4.29077267660767	-1.10722892848435	0.677060745467418	0.795338806040756	-0.845069941808051	A	28	1	0	33.3	17.9
558	0.928931554098334	1	Vein	23	4.17812273268268	-1.22899145516399	0.989345361405542	0.512990635220289	-0.688081964601195	A	28	1	0	33.3	17.9
559	0.904614649670838	1	Vein	23	4.01256307859758	-1.10897268428222	1.22035858032209	0.643069935352842	-0.488241051705676	A	28	1	0	33.3	17.9
560	0.880405235493751	1	Vein	23	2.85458035909048	-0.785328099711794	0.940568605918229	0.521661682376306	-0.264651910038565	A	28	1	0	33.3	17.9
561	0.856312428414238	1	Vein	23	2.80806995767847	-0.635494866381113	0.610849398131593	0.507302181785859	-0.568376358163338	A	28	1	0	33.3	17.9
562	0.784840784292803	1	Vein	23	2.84823573912173	-0.524449352509543	0.480151935759956	0.600985564301382	-0.689574320731162	A	28	1	0	33.3	17.9
563	0.761327906624928	1	Vein	23	2.6993701879511	-0.375072635532286	0.694044560027159	0.599140785050575	-0.62946942796664	A	28	1	0	33.3	17.9
564	0.737995384950758	1	Vein	23	3.3892685786047	-0.609822959084431	0.783363718060205	0.354333388837663	-0.903595610646532	A	28	1	0	33.3	17.9
565	0.691944252142152	1	Artery	23	2.95046810195456	-0.543026146835569	0.909925946050398	0.465878983463698	-0.602930338078524	A	28	1	0	33.3	17.9
566	0.669267884433272	1	Artery	23	2.88446199457969	-0.439495127440366	0.967430259529798	0.679231221441196	-0.338956795523095	A	28	1	0	33.3	17.9
567	0.646857044702444	1	Artery	23	4.99592833962737	-0.927496317675124	1.0775361699809	1.40173974027928	-0.767362642801802	A	28	1	0	33.3	17.9
568	0.624740308860201	1	Artery	23	5.47497087569631	-1.5544036166498	1.06886599043786	0.737251603526453	-1.04005862816562	A	28	1	0	33.3	17.9
569	0.51986610870017	1	Artery	23	5.41557440437197	-1.37766029770751	1.29402867305963	0.539600081107693	-1.13023322509678	A	28	1	0	33.3	17.9
570	0.50036834504755	1	Artery	23	5.73711514703069	-1.99369855609489	0.464409162664274	0.733762642022412	-1.08111796123216	A	28	1	0	33.3	17.9
571	0.481506046236554	1	Artery	23	4.32852952165283	-1.44507183410705	0.329467718103967	0.556362488103266	-0.888917123534948	A	28	1	0	33.3	17.9
572	0.463356824148799	1	Artery	23	2.78967053847603	-0.887590973550909	0.42549414011917	0.351953060790318	-0.514726005476929	A	28	1	0	33.3	17.9
573	0.446007738155215	1	Artery	23	2.53914703141274	-0.674582536589501	0.552084151764976	0.282994197484091	-0.524511835706918	A	28	1	0	33.3	17.9
574	0.414107788831574	1	Artery	23	2.24997613767457	-0.408453878815699	0.682535674295782	0.349976016763724	-0.472480126653488	A	28	1	0	33.3	17.9
575	0.386697746815637	1	Artery	23	2.55326031762226	-0.800152303001343	0.469342863743796	0.487130623779996	-0.289673190539987	A	28	1	0	33.3	17.9
576	0.374990551657238	1	Artery	23	3.1390291340833	-0.4641219061435	1.13351286188848	0.621311125423575	-0.534650421942855	A	28	1	0	33.3	17.9
577	0.364791121545298	1	Artery	23	3.01727789938155	-0.183543415349294	0.847781804896678	0.695672006498481	-0.64909675613386	A	28	1	0	33.3	17.9
578	0.3562289895145	1	Artery	23	2.86545959779582	-0.426050470183895	1.02183230747956	0.612925859999674	-0.36850352183427	A	28	1	0	33.3	17.9
579	0.349424535012833	1	Artery	23	3.27752347122555	-0.84232779777608	0.879382519452955	0.615469690382587	-0.464395287994157	A	28	1	0	33.3	17.9
580	0.386697746815637	0	Artery	23	4.19316298064979	-0.7892341655832	1.62131690997034	0.0468315433579796	-0.680584243009902	A	28	1	0	33.3	17.9
581	0.399780268445741	0	Artery	23	3.80214461118307	-0.265833209067457	1.69462752636243	0.288559037354513	-0.732308793159747	A	28	1	0	33.3	17.9
582	0.414107788831574	0	Artery	23	3.30337194629945	-0.164410406479233	1.30763216255797	-0.121990849402723	-0.727802455573871	A	28	1	0	33.3	17.9
583	0.446007738155215	0	Artery	23	4.07565993946953	-0.934928389902048	1.17063083323238	0.436790526925235	-0.808741554360334	A	28	1	0	33.3	17.9
584	0.463356824148799	0	Artery	23	3.78659585844296	-0.811086516250801	1.12275488315092	0.521103651769579	-0.737192077789801	A	28	1	0	33.3	17.9
585	0.481506046236554	0	Artery	23	3.65266152731839	-0.98431021781434	1.10605408631108	0.478499187135278	-0.5319030637214	A	28	1	0	33.3	17.9
586	0.50036834504755	0	Artery	23	3.73859794821776	-0.527405555119255	1.22504393549307	0.868988554023273	-0.581107411589474	A	28	1	0	33.3	17.9
587	0.51986610870017	0	Artery	23	4.31457276974604	-1.02578574765946	1.0799583828669	0.782823528774929	-0.754698654884876	A	28	1	0	33.3	17.9
588	0.539930498592789	0	Artery	23	3.64404921173796	-0.906324030064137	0.844496982339808	0.605345185180333	-0.671218348699652	A	28	1	0	33.3	17.9
589	0.560500667022285	0	Artery	23	3.6611884686308	-0.674033421139814	1.03434070219689	0.750562593846832	-0.706160355987376	A	28	1	0	33.3	17.9
590	0.691944252142152	0	Artery	23	4.55750432187806	-1.02257617204699	1.24709326964236	0.411039396259969	-0.979442146658655	A	28	1	0	33.3	17.9
591	0.714860879540562	0	Artery	23	4.51505556678039	-0.901244814408138	1.45671929509651	0.204247234867216	-0.938014778227016	A	28	1	0	33.3	17.9
592	0.737995384950758	0	Artery	23	3.36006419645376	-0.67142981842072	1.38650311688717	0.463673910070521	-0.454496267901671	A	28	1	0	33.3	17.9
593	0.761327906624928	0	Vein	23	3.83310882853522	-0.785252801882863	1.04494402334224	0.921076928319453	-0.574191855406166	A	28	1	0	33.3	17.9
594	0.784840784292803	0	Vein	23	3.37774332186609	-0.285707160452433	0.789193214196222	1.08059466136259	-0.331450710553289	A	28	1	0	33.3	17.9
595	0.808518283070307	0	Vein	23	3.44684931964802	-0.450440169732509	1.02841741397656	0.889441273779014	-0.521528837362081	A	28	1	0	33.3	17.9
596	0.832346354298942	0	Vein	23	4.50728910729985	-0.895917456627332	1.12606104211385	0.754524908873784	-0.983773053496659	A	28	1	0	33.3	17.9
597	0.880405235493751	0	Vein	23	3.17546188013304	-0.630131776058361	0.905713054336506	0.651420149683498	-0.566531777831908	A	28	1	0	33.3	17.9
598	0.904614649670838	0	Vein	23	3.22038054914087	-0.632978723532254	1.02698322697588	0.555993140469556	-0.58547303833417	A	28	1	0	33.3	17.9
599	1.6796652970768	1	Artery	23	4.04228417345487	-1.501289943952	0.510654396646745	0.754045369218494	-0.169044766918836	A	28	1	0	33.3	17.9
600	1.65394464230778	1	Artery	23	3.0480196196354	-1.32028426614906	0.447575127582988	0.254736472407986	-0.214071251732092	A	28	1	0	33.3	17.9
601	1.62823896634348	1	Artery	23	3.05564895074095	-1.26530162113549	0.220092147816525	0.392892587388532	-0.27831964318842	A	28	1	0	33.3	17.9
602	1.6025489899863	1	Artery	23	2.47208297684634	-1.02507650799417	-0.112817531487613	0.24645155387345	-0.487555896596345	A	28	1	0	33.3	17.9
603	1.11885763331539	1	Vein	23	3.26809722312822	-0.70478642584941	1.05658662359387	0.589946806438597	-0.517671250600113	A	28	1	0	33.3	17.9
604	1.09374639617158	1	Vein	23	3.45819046903753	-0.870859436549728	1.16263208484678	0.802866826733258	-0.184762122914716	A	28	1	0	33.3	17.9
605	1.0686869685435	1	Vein	23	4.15828488917795	-1.17097096222772	1.14191457009955	0.707543364048512	-0.522063451054219	A	28	1	0	33.3	17.9
606	1.04368308236611	1	Vein	23	5.71211963569571	-1.81064424000147	1.36292461630988	0.689113821115423	-0.811072701281853	A	28	1	0	33.3	17.9
607	1.01873882726926	1	Vein	23	5.41999031327612	-1.87736684346829	1.15997299703	0.285144919831626	-0.877366299189558	A	28	1	0	33.3	17.9
608	0.993858693195776	1	Vein	23	5.03983120325218	-1.67918873716617	0.859376920042301	0.594630576818903	-0.832096477107427	A	28	1	0	33.3	17.9
609	0.969047619047619	1	Vein	23	4.44384989497067	-1.08783593254467	0.958736387144303	0.568290008023952	-0.96563058894934	A	28	1	0	33.3	17.9
610	0.944311048335807	1	Vein	23	4.88465409193141	-1.37435696482317	0.817258500987405	0.665662600060144	-1.00498156189474	A	28	1	0	33.3	17.9
611	0.919654992985113	1	Vein	23	3.52309551228709	-0.57144054645753	0.963837505775402	0.645687228472783	-0.803562464145891	A	28	1	0	33.3	17.9
612	0.895086106652313	1	Vein	23	3.98830284045718	-0.979736305700817	1.15305497406679	0.0790512709024399	-0.794154439574277	A	28	1	0	33.3	17.9
613	0.870611769164482	1	Vein	23	3.52205765491311	-0.792551280482465	0.836803403062473	0.40158272613588	-0.800435484729737	A	28	1	0	33.3	17.9
614	0.846240183978279	1	Vein	23	2.1190434784437	-0.487060028939031	0.355154243334827	0.523027065105458	-0.342827833536997	A	28	1	0	33.3	17.9
615	0.77383882728398	1	Vein	23	3.09417912486145	-0.66452552356868	0.42074152933524	0.728093053761966	-0.636665489134876	A	28	1	0	33.3	17.9
616	0.749981103314476	1	Vein	23	3.6406414712832	-0.86580624286645	0.840316096022091	0.728589840709492	-0.620229710855159	A	28	1	0	33.3	17.9
617	0.726284146964203	1	Vein	23	3.91258625191911	-0.90627397007308	0.668351722338427	0.659665519796924	-0.892864292471477	A	28	1	0	33.3	17.9
618	0.702764221499934	1	Vein	23	3.9007555368774	-0.911318996096369	0.665605898077416	0.417492895906373	-1.00844661616973	A	28	1	0	33.3	17.9
619	0.65633145213123	1	Artery	23	3.04881881618564	-0.702814430232047	0.990906767861117	0.400427020785216	-0.509584548211098	A	28	1	0	33.3	17.9
620	0.633463108794886	1	Artery	23	5.13257871838759	-1.42477968359805	1.47076568272706	0.738511570772636	-0.721400958087694	A	28	1	0	33.3	17.9
621	0.610861627079032	1	Artery	23	6.01906867645916	-1.90494456909167	0.929842405630837	1.05786797667831	-0.850970823606002	A	28	1	0	33.3	17.9
622	0.588557751420682	1	Artery	23	4.02532319341863	-1.16531856895981	0.0729159391157731	0.777203763475164	-0.882510410784968	A	28	1	0	33.3	17.9
623	0.523809523809524	1	Artery	23	3.37782873891418	-0.850329298052633	0.768702350710452	0.276814411345198	-0.75329402051366	A	28	1	0	33.3	17.9
624	0.503102618655438	1	Artery	23	5.5455299105447	-1.56458715625695	0.7939685258422	0.686894304059035	-1.24698838751559	A	28	1	0	33.3	17.9
625	0.482928519191532	1	Artery	23	5.57552706781587	-2.0373619920654	0.451003166197483	0.767709972560883	-0.871723069521159	A	28	1	0	33.3	17.9
626	0.463356824148799	1	Artery	23	5.71582193750163	-1.96598287270044	0.449692078454489	0.918768033048126	-0.913531858653348	A	28	1	0	33.3	17.9
627	0.444467119602973	1	Artery	23	4.39457099392898	-1.58163362133496	0.484749426313884	0.392680651835992	-0.835006082294124	A	28	1	0	33.3	17.9
628	0.426350063231183	1	Artery	23	3.09786650972795	-1.1059793840041	0.258077112118083	0.294640886564692	-0.630108867577851	A	28	1	0	33.3	17.9
629	0.409108316357015	1	Artery	23	2.37854233171953	-0.537149849509834	0.362602091489	0.560537868560253	-0.442218080526301	A	28	1	0	33.3	17.9
630	0.392857142857143	1	Artery	23	2.16846991036397	-0.87808852348526	0.23131789563355	0.203818237101406	-0.29002106044442	A	28	1	0	33.3	17.9
631	0.331286231065259	1	Artery	23	3.13627953388892	-0.79886939129854	0.530242137794149	0.796150480084294	-0.369869584871694	A	28	1	0	33.3	17.9
632	0.323958299155673	1	Artery	23	3.42620693287547	-0.909438880485833	0.600327271447652	0.88773262248087	-0.304851106297199	A	28	1	0	33.3	17.9
633	0.315375096111227	0	Artery	23	2.5019425192653	-0.422164660941082	0.581188700453502	0.413279840615314	-0.630532109581349	A	28	1	0	33.3	17.9
634	0.323958299155673	0	Artery	23	4.15458493006919	-1.03460014848073	1.00326007767877	0.473795881625006	-0.856244918995915	A	28	1	0	33.3	17.9
635	0.331286231065259	0	Artery	23	3.99002453780975	-1.0288174917266	1.27240524586068	0.270436770498393	-0.658855943174595	A	28	1	0	33.3	17.9
636	0.34047619047619	0	Artery	23	3.3647982363503	-0.608117807797436	0.982779231290137	0.207750949607456	-0.804901948824864	A	28	1	0	33.3	17.9
637	0.351382110749967	0	Artery	23	3.42290372548958	-0.610609961278147	1.13702534146897	0.167277138843986	-0.738123063804612	A	28	1	0	33.3	17.9
638	0.363849723533209	0	Artery	23	3.12682619181203	-0.719803494262259	0.879529699744437	0.0532579214301983	-0.672391957094857	A	28	1	0	33.3	17.9
639	0.392857142857143	0	Artery	23	3.18034851393058	-0.469326659274213	0.734947444948421	0.550446749732077	-0.843022494037606	A	28	1	0	33.3	17.9
640	0.409108316357015	0	Artery	23	3.59812908182695	-0.650106585541057	0.446118984918415	1.10425356390885	-0.581920067735635	A	28	1	0	33.3	17.9
641	0.426350063231183	0	Artery	23	4.4560554753222	-1.2634258137397	0.960040811201234	1.07684364983361	-0.314116926311009	A	28	1	0	33.3	17.9
642	0.444467119602973	0	Artery	23	4.12301891742706	-0.920967060026043	1.023292869424	0.817328477720864	-0.733007531797819	A	28	1	0	33.3	17.9
643	0.463356824148799	0	Artery	23	3.74780625475812	-0.605290899907372	1.2147189550114	0.844342813994248	-0.67351924477318	A	28	1	0	33.3	17.9
644	0.482928519191532	0	Artery	23	4.487501150216	-0.825096522284638	0.954705543409782	1.11241279559287	-0.861451620849303	A	28	1	0	33.3	17.9
645	0.503102618655438	0	Artery	23	4.2943577526884	-1.07247576812009	0.964122406129374	0.504185469868741	-0.916091104975786	A	28	1	0	33.3	17.9
646	0.523809523809524	0	Artery	23	3.69241910555824	-0.741558120584906	1.06852708653425	0.651536371314425	-0.707550241675688	A	28	1	0	33.3	17.9
647	0.544988505984602	0	Artery	23	4.14542515462502	-0.962174129974518	0.933447925705043	0.562490712751449	-0.908431803169351	A	28	1	0	33.3	17.9
648	0.610861627079032	0	Artery	23	3.54568250880459	-0.664074351562144	0.319056917040254	0.927982461055406	-0.805795629157901	A	28	1	0	33.3	17.9
649	0.633463108794886	0	Artery	23	3.26014587219392	-0.518313752109338	0.443710017688318	0.606249144323611	-0.958647284572193	A	28	1	0	33.3	17.9
650	0.65633145213123	0	Artery	23	3.73802919982994	-0.656973869756816	0.708301799812964	0.722641881546713	-0.940666248948039	A	28	1	0	33.3	17.9
651	0.679439711818101	0	Artery	23	4.73710116478175	-1.21727327710865	1.3446390714496	0.490793500612364	-0.848899541857095	A	28	1	0	33.3	17.9
652	0.726284146964203	0	Vein	23	3.44857014906056	-0.498366500311119	1.15358643751887	0.664126452542445	-0.714299733444541	A	28	1	0	33.3	17.9
653	0.749981103314476	0	Vein	23	4.0668357749357	-0.443193020679257	1.22953070885235	0.923496829826671	-0.847295807518529	A	28	1	0	33.3	17.9
654	0.77383882728398	0	Vein	23	4.52175212921144	-0.577976706329443	1.02791677781297	1.22165610467987	-0.997987845130052	A	28	1	0	33.3	17.9
655	0.79784289680479	0	Vein	23	4.7444855152642	-0.958734409009932	0.938417147909466	1.14571398411146	-0.881328411428103	A	28	1	0	33.3	17.9
656	0.821980490910607	0	Vein	23	3.94538668334133	-0.479612477771489	1.17289830319308	0.96406006223697	-0.740207301377142	A	28	1	0	33.3	17.9
657	1.67496234770014	1	Artery	23	4.15758718567999	-1.40740395694602	0.554624879433812	0.440858328528062	-0.781760725864804	A	28	1	0	33.3	17.9
658	1.64916834672136	1	Artery	23	2.47778544807515	-0.804275478410835	0.475067812869527	0.206215067374945	-0.451870248363697	A	28	1	0	33.3	17.9
659	1.62338704181361	1	Artery	23	1.64611011666018	-0.0887522498593183	0.491367506505665	0.365015801672014	-0.329373257828326	A	28	1	0	33.3	17.9
660	1.16245595825187	1	Vein	23	3.40320160844333	-0.516619146893724	1.00196962117974	0.781656370314877	-0.679440692132196	A	28	1	0	33.3	17.9
661	1.13710108003341	1	Vein	23	3.0800305376806	-0.535078680210148	1.0529360484939	0.657623998129676	-0.515667327918789	A	28	1	0	33.3	17.9
662	1.11178494307001	1	Vein	23	3.47393543097144	-0.424261377093745	1.0920449169484	0.855536866245429	-0.486900693377149	A	28	1	0	33.3	17.9
663	1.0865102554267	1	Vein	23	4.61308836615137	-1.35417283521348	1.4564284547411	0.823661052950052	-0.378242377259943	A	28	1	0	33.3	17.9
664	1.06127997849001	1	Vein	23	5.31529223809925	-1.87107499796472	1.23898048865267	0.742545543409794	-0.47132519463382	A	28	1	0	33.3	17.9
665	1.03609735663513	1	Vein	23	6.01821313708682	-1.79766420208828	1.36049255662572	1.00863289603637	-0.808532210310041	A	28	1	0	33.3	17.9
666	1.01096595105622	1	Vein	23	4.71540433347012	-1.37894384691182	1.47622100875105	0.434500443112634	-0.626091294945608	A	28	1	0	33.3	17.9
667	0.985889678437647	1	Vein	23	4.12567745747837	-1.17983025852457	1.08171891938584	0.340837929799901	-0.721586258197974	A	28	1	0	33.3	17.9
668	0.935920248748867	1	Vein	23	3.04032146512642	-0.865087404917635	0.683630221196118	0.304561011675266	-0.58185791733105	A	28	1	0	33.3	17.9
669	0.911037135429462	1	Vein	23	2.44182164267832	-0.832343739156687	0.605966023605684	0.102433780665183	-0.360872812599214	A	28	1	0	33.3	17.9
670	0.886229368917024	1	Vein	23	2.71971011387298	-0.605579707509823	0.567671504236894	0.42564929556362	-0.61110345790737	A	28	1	0	33.3	17.9
671	0.861503458273256	1	Vein	23	3.34919486305249	-0.934052357668287	0.345811991260999	0.701894344154308	-0.584632125698108	A	28	1	0	33.3	17.9
672	0.836866659025595	1	Vein	23	2.11585004338887	-0.400941900381708	0.407879836005047	0.525219721023953	-0.411890646056149	A	28	1	0	33.3	17.9
673	0.812327079104662	1	Vein	23	2.22984268333826	-0.616312908371239	0.467778762343104	0.529316015561154	-0.204438433815138	A	28	1	0	33.3	17.9
674	0.787893802482879	1	Vein	23	2.75142480539513	-0.8738601525327	0.321728018028534	0.449633497700152	-0.471882106754054	A	28	1	0	33.3	17.9
675	0.763577033848789	1	Vein	23	3.09038277407593	-0.907798807974125	0.336788293581092	0.569872798352088	-0.562444458475426	A	28	1	0	33.3	17.9
676	0.739388268325829	1	Vein	23	4.28135776122883	-1.26713376444612	0.287447841219776	0.79864326744407	-0.841697937713249	A	28	1	0	33.3	17.9
677	0.715340491053449	1	Vein	23	3.72557292795709	-1.23087030911125	0.429322828248903	0.411794018256061	-0.755085829978524	A	28	1	0	33.3	17.9
678	0.691448412413738	1	Vein	23	3.5218520779175	-1.09520254896039	0.337389163345947	0.176501912497861	-0.918179312198141	A	28	1	0	33.3	17.9
679	0.667728745827627	1	Vein	23	3.9405916717637	-1.26630776146463	0.727456548386985	0.384774223786937	-0.717190341388726	A	28	1	0	33.3	17.9
680	0.644200536374939	1	Vein	23	3.68429725496618	-1.29037014045332	1.04854024104796	0.138741220018291	-0.411619955109842	A	28	1	0	33.3	17.9
681	0.620885550011556	1	Vein	23	3.67073899129937	-1.19602513299173	0.985117156109322	0.271735921752244	-0.504464107936128	A	28	1	0	33.3	17.9
682	0.597808734836412	1	Vein	23	4.76208759117273	-1.38373541713912	1.10383771082384	0.72856628780672	-0.722676476859715	A	28	1	0	33.3	17.9
683	0.552488700492902	1	Artery	23	3.17463579690441	-0.4397926780399	0.23857803607073	1.21346247777338	-0.286876894191066	A	28	1	0	33.3	17.9
684	0.530316723915434	1	Artery	23	3.12036037240881	-0.389570854464959	0.592803880003704	1.1213941972129	-0.216418229324545	A	28	1	0	33.3	17.9
685	0.508527062448628	1	Artery	23	2.62127009872225	-0.409770257728241	0.39961142479521	0.809368662567687	-0.471001731503552	A	28	1	0	33.3	17.9
686	0.487171018131241	1	Artery	23	4.68208897641064	-1.0293283646482	1.28037279138774	0.931781974584724	-0.787570305061979	A	28	1	0	33.3	17.9
687	0.46630817133908	1	Artery	23	5.6241429683898	-1.74157456677808	0.787419732189396	1.25533663705886	-0.517522091189748	A	28	1	0	33.3	17.9
688	0.446007738155215	1	Artery	23	6.46604799438116	-2.09860868671531	0.678766579713981	1.21280480854478	-0.906415550915664	A	28	1	0	33.3	17.9
689	0.426350063231183	1	Artery	23	4.94754235583308	-1.65393449882486	0.698870346581583	0.500163981438546	-0.946444586151148	A	28	1	0	33.3	17.9
690	0.407428192969392	1	Artery	23	3.56915391113878	-1.521440552747	0.310819615217086	0.2961537168285	-0.443924968537401	A	28	1	0	33.3	17.9
691	0.389349419572628	1	Artery	23	3.97310218685608	-1.42105102198319	0.26078770871721	0.619227577527246	-0.608120906556525	A	28	1	0	33.3	17.9
692	0.372236605807312	1	Artery	23	3.12980517399721	-0.955254013242151	0.344303881002034	0.755753097742354	-0.239519895288934	A	28	1	0	33.3	17.9
693	0.3562289895145	1	Artery	23	2.6513784197849	-0.759538398145244	0.465118310195344	0.528480420206516	-0.3795815920287	A	28	1	0	33.3	17.9
694	0.29861737324025	1	Artery	23	3.2042542620197	-0.682861133529335	0.781109566116606	0.533422642420622	-0.672092576895071	A	28	1	0	33.3	17.9
695	0.292818425624973	1	Artery	23	2.61966326871647	-0.515560145614428	0.911577406732854	0.386737316762356	-0.460990031359371	A	28	1	0	33.3	17.9
696	0.328165726065615	0	Artery	23	2.54432990193366	-0.81858971476308	0.473057620583781	0.101357617696223	-0.521957096436232	A	28	1	0	33.3	17.9
697	0.34148203074871	0	Artery	23	2.68406082605362	-0.795350313707142	0.1618837850074	0.578846758958807	-0.43601424808746	A	28	1	0	33.3	17.9
698	0.3562289895145	0	Artery	23	3.67112966544447	-1.01066367670816	0.454317500490385	0.571351033104923	-0.806527695322004	A	28	1	0	33.3	17.9
699	0.372236605807312	0	Artery	23	3.85355458491036	-0.789213377389136	1.08664706588712	0.75384375181285	-0.695431412419326	A	28	1	0	33.3	17.9
700	0.389349419572628	0	Artery	23	4.43059840745326	-1.00521235088222	0.823615197304424	1.15218420221955	-0.623538934785	A	28	1	0	33.3	17.9
701	0.407428192969392	0	Artery	23	4.80114541550951	-1.46624901844482	0.956543366647729	0.856769716439839	-0.624312317222081	A	28	1	0	33.3	17.9
702	0.426350063231183	0	Artery	23	4.79062835224906	-1.37518790810594	1.26660852488501	0.601473502095868	-0.738810028901068	A	28	1	0	33.3	17.9
703	0.446007738155215	0	Artery	23	4.76701848983278	-1.16847313079088	1.29239798181963	0.979698911340023	-0.659673344484148	A	28	1	0	33.3	17.9
704	0.487171018131241	0	Artery	23	5.23908535116483	-1.36692049590581	0.414746705995881	0.838959168591755	-1.31470968503198	A	28	1	0	33.3	17.9
705	0.530316723915434	0	Artery	23	4.45497502881256	-0.938187223156154	0.979449036688135	0.553428008495136	-1.08619141933787	A	28	1	0	33.3	17.9
706	0.552488700492902	0	Artery	23	4.51278596557403	-1.01328077615428	0.785890272348845	0.597375440549815	-1.14055294233979	A	28	1	0	33.3	17.9
707	0.574998767621671	0	Artery	23	3.69025915771086	-0.558525282489601	0.603934557269287	0.692152082255383	-1.057410204719	A	28	1	0	33.3	17.9
708	0.597808734836412	0	Artery	23	3.69413293586531	-0.594017981231201	0.870771756849222	0.576353811654162	-0.96182096042746	A	28	1	0	33.3	17.9
709	0.620885550011556	0	Artery	23	4.02772628873919	-0.775486602386524	0.693263926294788	0.54820281238431	-1.11379351462052	A	28	1	0	33.3	17.9
710	0.644200536374939	0	Artery	23	4.12374397220216	-0.587486274621239	1.11174319967545	0.698634482753382	-1.03758661777902	A	28	1	0	33.3	17.9
711	0.667728745827627	0	Vein	23	3.74269878304928	-0.778054240081681	1.15163456836741	0.331424673615528	-0.775374063439096	A	28	1	0	33.3	17.9
712	0.691448412413738	0	Vein	23	3.07950687833049	-0.537022033346782	0.784589413103465	0.776368940328987	-0.551043355865743	A	28	1	0	33.3	17.9
713	0.739388268325829	0	Vein	23	4.76310883267526	-0.294417925382923	1.15095272940799	1.33860694086292	-0.897052422299201	A	28	1	0	33.3	17.9
714	0.763577033848789	0	Vein	23	4.23824314292688	-0.672339770723344	0.791490414252947	1.2421575349526	-0.774401407508194	A	28	1	0	33.3	17.9
715	0.787893802482879	0	Vein	23	4.08545367941818	-0.836320959047562	0.898627684965348	0.921798440809194	-0.766283737846704	A	28	1	0	33.3	17.9
716	0.812327079104662	0	Vein	23	3.85753354592251	-0.348407495652358	1.12055643897224	0.848306002512522	-0.888677814368753	A	28	1	0	33.3	17.9
717	1.67065678830464	1	Artery	23	2.85027463229514	-0.811974022583831	0.512961831661782	0.435696823320108	-0.526250006966483	A	28	1	0	33.3	17.9
718	1.18176815142346	1	Vein	23	3.38482782999615	-0.52435412863373	1.06978059077465	0.454711077342982	-0.779516834800384	A	28	1	0	33.3	17.9
719	1.15624352667183	1	Vein	23	3.77412636644523	-0.612174471221143	0.94597865707647	0.920304283011355	-0.754186499912437	A	28	1	0	33.3	17.9
720	1.13074935521025	1	Vein	23	4.22818114126186	-1.03105680392776	1.09962540710682	0.856335538052437	-0.624759038218283	A	28	1	0	33.3	17.9
721	1.10528774431477	1	Vein	23	5.4810039181168	-1.5328369043767	1.22656712057201	0.829958743691406	-0.922002889043671	A	28	1	0	33.3	17.9
722	1.07986099718558	1	Vein	23	5.3275924598893	-1.54270504348088	1.36784922649037	0.968838327296744	-0.619355650724901	A	28	1	0	33.3	17.9
723	1.05447163586272	1	Vein	23	4.84697568109171	-1.55963615239001	0.823235294061537	0.804476413070113	-0.665427216910544	A	28	1	0	33.3	17.9
724	1.02912242737273	1	Vein	23	3.93566131005443	-1.22058259819584	0.613280187457556	0.60329405892282	-0.669257794818223	A	28	1	0	33.3	17.9
725	1.00381641363859	1	Vein	23	2.6613183334171	-0.749892104530508	0.639783008803765	0.234239681831467	-0.504750345513973	A	28	1	0	33.3	17.9
726	0.97855694578554	1	Vein	23	2.6619641483888	-0.712935324378322	0.53089006532365	0.261592883455278	-0.586217580146495	A	28	1	0	33.3	17.9
727	0.953347723596258	1	Vein	23	2.6461726803869	-0.343865781528119	0.950418253394927	0.363330971680803	-0.590604260622127	A	28	1	0	33.3	17.9
728	0.928192841016014	1	Vein	23	3.48944053369166	-0.758843004302589	0.796724576317348	0.513683175620405	-0.781509794188898	A	28	1	0	33.3	17.9
729	0.903096838786825	1	Vein	23	2.83254555965327	-0.873018559885429	0.910335969529099	0.17196706292098	-0.339059736101764	A	28	1	0	33.3	17.9
730	0.878064765507821	1	Vein	23	3.24485239974003	-0.901773277647611	1.06589151093236	0.388833651126992	-0.409780564682008	A	28	1	0	33.3	17.9
731	0.828215577663147	1	Vein	23	3.10855529267185	-0.470354667007251	0.944106218796498	0.564877721597845	-0.691288568805817	A	28	1	0	33.3	17.9
732	0.803411800723608	1	Vein	23	3.53621935362959	-0.769322536069743	1.00329776953682	0.640042440889818	-0.626311659532453	A	28	1	0	33.3	17.9
733	0.778698839145255	1	Vein	23	3.95948544371525	-1.0934965626085	0.810471075946176	0.624050153175739	-0.701960244086318	A	28	1	0	33.3	17.9
734	0.754085621608417	1	Vein	23	3.84233215641176	-1.0134180852424	0.857759992998887	0.681120760925377	-0.63697924443444	A	28	1	0	33.3	17.9
735	0.729582243090597	1	Vein	23	4.47201205975658	-1.29183089489814	0.582756548754087	0.781594222269355	-0.835537396932571	A	28	1	0	33.3	17.9
736	0.705200153315233	1	Vein	23	4.17830565875342	-1.23605926465278	0.738154543247197	0.429673493161542	-0.864399041550948	A	28	1	0	33.3	17.9
737	0.680952380952381	1	Vein	23	4.3344986845877	-1.08514051896838	0.666625460458482	0.211029034894966	-1.18629525535106	A	28	1	0	33.3	17.9
738	0.65685380116109	1	Vein	23	3.65497141785201	-1.09479063098544	0.299140904578003	0.29874404089991	-0.963305450217819	A	28	1	0	33.3	17.9
739	0.632921455759716	1	Vein	23	3.11309057115729	-0.892680744151141	0.817225940031448	0.14015713792563	-0.572431600024932	A	28	1	0	33.3	17.9
740	0.585636851249945	1	Vein	23	5.15263183569864	-0.411237130426492	1.69616269362204	1.22450322254673	-0.532375753875053	A	28	1	0	33.3	17.9
741	0.539294912146938	1	Vein	23	2.96765196353718	-0.695435556727539	0.534230765207883	0.922624752405003	-0.0819282366580074	A	28	1	0	33.3	17.9
742	0.49416091644106	1	Artery	23	3.07029736916033	-1.09332533324155	0.358770839398186	0.273577551198841	-0.584950453929208	A	28	1	0	33.3	17.9
743	0.472155524167903	1	Artery	23	4.66609277559536	-0.854813105578318	1.40863721933784	0.715001391208226	-0.981703470150676	A	28	1	0	33.3	17.9
744	0.450597990178423	1	Artery	23	4.94761383146606	-1.37601477568024	1.48683810036639	0.404123630374041	-0.779179804687232	A	28	1	0	33.3	17.9
745	0.429555747941486	1	Artery	23	5.47295795743439	-1.52422572246773	1.34253221920188	0.954668712110676	-0.772532086841513	A	28	1	0	33.3	17.9
746	0.409108316357015	1	Artery	23	4.58357817755909	-1.60483806893812	0.82721428421493	0.630558553714156	-0.566370823946468	A	28	1	0	33.3	17.9
747	0.389349419572628	1	Artery	23	4.07380121094997	-1.6532388166033	0.52349918724989	0.583015265754437	-0.203447267524166	A	28	1	0	33.3	17.9
748	0.370389266335811	1	Artery	23	4.69760903805756	-1.72222265913069	0.219568428630135	0.785584955592744	-0.618314397480445	A	28	1	0	33.3	17.9
749	0.352356820280502	1	Artery	23	5.09182382248112	-1.3577848311802	0.138007136293039	1.24631623359558	-0.897298937436716	A	28	1	0	33.3	17.9
750	0.335401745770292	1	Artery	23	3.90794134787689	-1.08709098103427	0.579605930169073	0.81658374413987	-0.607403958654722	A	28	1	0	33.3	17.9
751	0.292818425624973	1	Artery	23	2.25907187862896	-0.387918740127498	0.668533960501277	0.476284973525648	-0.437411255446801	A	28	1	0	33.3	17.9
752	0.282080061326093	0	Artery	23	2.7129271376823	-0.600807516687977	0.691536061064588	0.507002991225589	-0.500012144202225	A	28	1	0	33.3	17.9
753	0.305430813539516	0	Artery	23	2.14711323672418	-0.721790600112971	0.474688350151217	-0.00115754386273169	-0.386803161730732	A	28	1	0	33.3	17.9
754	0.319695504221597	0	Artery	23	2.6784149273564	-0.633294753045109	0.714462717900514	0.701864153973029	-0.237758546472111	A	28	1	0	33.3	17.9
755	0.335401745770292	0	Artery	23	3.56812841973363	-0.72200315749129	0.909897532171322	0.489927680701964	-0.808581611212965	A	28	1	0	33.3	17.9
756	0.352356820280502	0	Artery	23	4.09211325182963	-0.898618493566964	0.995505551459881	0.61067523559591	-0.873877498603735	A	28	1	0	33.3	17.9
757	0.370389266335811	0	Artery	23	3.95790227555197	-0.669593609473768	1.48404434829253	0.78894616358758	-0.486428108032533	A	28	1	0	33.3	17.9
758	0.389349419572628	0	Artery	23	4.6425099157555	-1.38350955268605	0.881249906361492	0.818427159618286	-0.677115356948389	A	28	1	0	33.3	17.9
759	0.409108316357015	0	Artery	23	4.26680225009309	-0.985196860704837	0.856241376648648	1.25329251846672	-0.308526467567585	A	28	1	0	33.3	17.9
760	0.429555747941486	0	Artery	23	4.89429397863817	-1.30099107417503	1.17147236522502	1.28644896598444	-0.257128409823815	A	28	1	0	33.3	17.9
761	0.472155524167903	0	Artery	23	4.87668401356514	-1.21577841514496	0.561715576256429	1.04287729304751	-0.971739258022298	A	28	1	0	33.3	17.9
762	0.49416091644106	0	Artery	23	4.88136992811522	-1.23495739055494	0.535989884188632	1.09389636203441	-0.909086128169252	A	28	1	0	33.3	17.9
763	0.516556933705896	0	Artery	23	5.11325276593577	-1.15558625833573	1.35745634306835	0.739768353022311	-1.01631019033579	A	28	1	0	33.3	17.9
764	0.539294912146938	0	Artery	23	4.41190207543876	-0.881477218725582	1.12707428305115	0.492100146119852	-1.04730416786022	A	28	1	0	33.3	17.9
765	0.562333371641483	0	Artery	23	4.05126190486442	-0.497320139414406	0.810877879928332	0.655619536424381	-1.22668096703314	A	28	1	0	33.3	17.9
766	0.609174937360681	0	Vein	23	3.82373784490265	-0.561518115972852	1.17653903521478	0.790306586348474	-0.808822632123538	A	28	1	0	33.3	17.9
767	0.632921455759716	0	Vein	23	3.98878096901919	-0.559205423652075	1.06264074978649	0.620710370587469	-1.03809088463891	A	28	1	0	33.3	17.9
768	0.65685380116109	0	Vein	23	2.7090158256031	-0.580744855921481	0.605343278564815	0.539458415170438	-0.535432744682875	A	28	1	0	33.3	17.9
769	0.680952380952381	0	Vein	23	2.61996748492534	-0.198954361252296	0.587640769945438	0.779180308776523	-0.499686004428136	A	28	1	0	33.3	17.9
770	0.729582243090597	0	Vein	23	4.3045505533684	-0.35079975980466	0.953576165505162	1.2381145695275	-0.933920732827516	A	28	1	0	33.3	17.9
771	0.754085621608417	0	Vein	23	3.0042710168542	-0.609757234750611	0.889972620703744	0.644346169319193	-0.486904316172337	A	28	1	0	33.3	17.9
772	0.778698839145255	0	Vein	23	3.32766966989033	-0.522317636983528	1.02493158661823	0.441818809803103	-0.777588628190567	A	28	1	0	33.3	17.9
773	1.22760436283655	1	Vein	23	2.48230840704326	-0.138213147684737	0.838114056485426	0.411403908699039	-0.560006159088436	A	28	1	0	33.3	17.9
774	1.20191174248973	1	Vein	23	2.81083802960198	-0.205431118972993	0.856582305098592	0.561207598633765	-0.653114870803696	A	28	1	0	33.3	17.9
775	1.17624108238925	1	Vein	23	4.51557995379423	-1.00067969224656	1.02644253193451	0.613398191015925	-1.02267664902573	A	28	1	0	33.3	17.9
776	1.15059385238751	1	Vein	23	5.63304817626391	-1.49631281090568	1.02518172935185	0.808819716355702	-1.17239281512537	A	28	1	0	33.3	17.9
777	1.12497165497171	1	Vein	23	6.09500376949508	-1.76093475591538	1.32259850470959	0.710002215800631	-1.12169266122258	A	28	1	0	33.3	17.9
778	1.0993762403808	1	Vein	23	6.27219409718799	-1.85040120451293	1.14451482882994	0.693011013114106	-1.25741791974323	A	28	1	0	33.3	17.9
779	1.07380952380952	1	Vein	23	4.08386572003353	-1.17291568818628	0.706896425239158	0.649660648550809	-0.739259573994324	A	28	1	0	33.3	17.9
780	0.921145520694089	1	Vein	23	2.90002307966796	-0.699111149324853	0.7105637696227	0.259439123998707	-0.635090180670383	A	28	1	0	33.3	17.9
781	0.895852119720751	1	Vein	23	2.5316141897366	-0.555013853104687	0.943624697639635	0.180805457664206	-0.396899218599868	A	28	1	0	33.3	17.9
782	0.870611769164482	1	Vein	23	4.06519101422353	-0.964154343092073	1.17746469408302	-0.18343258259263	-0.804059605511106	A	28	1	0	33.3	17.9
783	0.845429220510756	1	Vein	23	3.4523137254906	-0.658373849620307	0.836280249932905	0.13696484839927	-0.912601831585571	A	28	1	0	33.3	17.9
784	0.820309797128686	1	Vein	23	3.66857216082884	-0.752236546514174	0.757729383282227	0.263327460990631	-0.992688083718449	A	28	1	0	33.3	17.9
785	0.795259480750375	1	Vein	23	4.18157391884118	-0.976142739858766	0.728836825214549	0.0813919656915415	-1.16430611704919	A	28	1	0	33.3	17.9
786	0.770285013658953	1	Vein	23	4.66245935848966	-1.42163810672874	1.02399176507735	0.250326932401738	-0.90581233785623	A	28	1	0	33.3	17.9
787	0.745394019896832	1	Vein	23	3.87973581889	-1.00597778632063	0.981758456182691	0.37117993743576	-0.768663740297001	A	28	1	0	33.3	17.9
788	0.720595149591303	1	Vein	23	4.21826889006937	-0.831210757359972	0.857340974718377	0.797234091996937	-0.969545286465231	A	28	1	0	33.3	17.9
789	0.695898251483098	1	Vein	23	4.43725446253629	-1.15177590532941	0.840799539714122	0.722184551706834	-0.876074979298836	A	28	1	0	33.3	17.9
790	0.671314579989235	1	Vein	23	4.62476154727754	-1.08228729353563	0.608688720692237	0.570000710915613	-1.25178563641702	A	28	1	0	33.3	17.9
791	0.646857044702444	1	Vein	23	4.37598314325865	-1.26299514943363	0.644660080956217	0.556287842615335	-0.940740963722791	A	28	1	0	33.3	17.9
792	0.622540512209771	1	Vein	23	3.93449393698896	-1.12728431270178	0.868178722882666	0.449298820065207	-0.729368759909563	A	28	1	0	33.3	17.9
793	0.598382172603593	1	Vein	23	2.62270532292948	-0.295306708539696	0.988407974298614	0.512751367659795	-0.283001725318746	A	28	1	0	33.3	17.9
794	0.480793231565581	1	Vein	23	2.766523793394	-0.517533328069536	0.721625539728723	0.33483774721107	-0.666338763582871	A	28	1	0	33.3	17.9
795	0.458146220309274	1	Vein	23	3.8704191503388	-0.567304508769268	1.3078298425141	0.540909637966787	-0.862119698444854	A	28	1	0	33.3	17.9
796	0.435896397019109	1	Artery	23	5.05457859870307	-0.985867367843334	1.53447207370072	0.342683265329774	-1.12153751950253	A	28	1	0	33.3	17.9
797	0.414107788831574	1	Artery	23	4.46748209547664	-0.932786959237811	1.55275896861428	0.593975694382446	-0.765018358120789	A	28	1	0	33.3	17.9
798	0.392857142857143	1	Artery	23	3.65026632032135	-0.85683613981286	1.39738912440443	0.554097835897257	-0.436820017066751	A	28	1	0	33.3	17.9
799	0.372236605807312	1	Artery	23	4.29267211941782	-1.25667057314974	1.304937797029	0.547583447229563	-0.5308382031384	A	28	1	0	33.3	17.9
800	0.352356820280502	1	Artery	23	4.57898353434668	-1.21118174372782	0.946046938974198	0.769200593655223	-0.825928741513374	A	28	1	0	33.3	17.9
801	0.33335033970223	1	Artery	23	4.59632026775762	-1.12833540617877	0.502092055550868	1.2658809063508	-0.559007214109752	A	28	1	0	33.3	17.9
802	0.315375096111227	1	Artery	23	4.89331310718785	-1.14887140261957	0.796220170946829	1.25846810353561	-0.705879413578785	A	28	1	0	33.3	17.9
803	0.29861737324025	1	Artery	23	3.52680313337497	-1.05214976688683	0.383436929597652	0.684316204217338	-0.585024898100433	A	28	1	0	33.3	17.9
804	0.257946275761327	0	Artery	23	3.17657103949681	-0.908583863002888	0.290437435948272	0.794099443402302	-0.336419264288279	A	28	1	0	33.3	17.9
805	0.283293314500742	0	Artery	23	3.08418745325852	-0.45560110868292	0.627864341659296	-0.107627103536167	-0.956032164638407	A	28	1	0	33.3	17.9
806	0.29861737324025	0	Artery	23	3.13590731586595	0.0210201642340942	1.05030043647945	0.676809118914435	-0.368596701104467	A	28	1	0	33.3	17.9
807	0.315375096111227	0	Artery	23	4.01800256180718	-0.30087600076329	0.914468282169502	1.04132706261988	-1.0093146548772	A	28	1	0	33.3	17.9
808	0.33335033970223	0	Artery	23	4.58658675677597	-0.910260900596384	1.07095169701275	0.944576619984973	-0.929994465881304	A	28	1	0	33.3	17.9
809	0.352356820280502	0	Artery	23	4.77006820284112	-1.26286821941795	0.795449130327461	1.1583330157507	-0.575943919372125	A	28	1	0	33.3	17.9
810	0.372236605807312	0	Artery	23	3.92544532018094	-1.04383272822647	0.516880572785221	0.882511983566216	-0.626170394132808	A	28	1	0	33.3	17.9
811	0.392857142857143	0	Artery	23	5.18308919080346	-1.50619411935346	0.753275855175729	1.28311388944323	-0.404447694576128	A	28	1	0	33.3	17.9
812	0.414107788831574	0	Artery	23	5.18319902795021	-1.68575273834479	0.614534841131166	1.15286159103706	-0.375042111360945	A	28	1	0	33.3	17.9
813	0.435896397019109	0	Artery	23	5.56997082410798	-1.77273329112537	0.6985951937876	1.06875768076385	-0.744604351471713	A	28	1	0	33.3	17.9
814	0.458146220309274	0	Artery	23	4.97208484670321	-1.29286197832593	1.35888270385408	0.632322822916898	-0.861492776506365	A	28	1	0	33.3	17.9
815	0.480793231565581	0	Artery	23	4.80578499327139	-1.10202833754033	1.21786144979929	0.783914327776031	-0.925786549705541	A	28	1	0	33.3	17.9
816	0.503783868281868	0	Artery	23	5.2020921736413	-0.937121396686142	1.4791328341552	0.590885040386028	-1.22359615985459	A	28	1	0	33.3	17.9
817	0.52707316612495	0	Artery	23	4.06032390025739	-0.69495568270799	1.05985602429403	0.676215821746377	-0.95521568017665	A	28	1	0	33.3	17.9
818	0.646857044702444	0	Vein	23	3.75764677068392	-0.534778838322958	0.653190404887383	0.668191093800931	-1.10417617935144	A	28	1	0	33.3	17.9
819	0.671314579989235	0	Vein	23	2.81096665574874	-0.352744315594521	0.680862789199755	0.54607457030123	-0.74876893226602	A	28	1	0	33.3	17.9
820	0.695898251483098	0	Vein	23	3.17333620293766	-0.39492181643228	1.10582936749524	0.657871950949123	-0.527574648316994	A	28	1	0	33.3	17.9
821	0.720595149591303	0	Vein	23	2.82706578546389	-0.465476319378376	1.1863181357684	0.429822035942069	-0.381558732294761	A	28	1	0	33.3	17.9
822	0.745394019896832	0	Vein	23	3.25439359904411	-0.450207418530036	1.41157456867083	0.180450112519151	-0.539649719512818	A	28	1	0	33.3	17.9
823	1.27448357777677	1	Vein	23	2.82179894460924	-0.581233024026312	0.861064631135427	0.381744362458362	-0.55693756217082	A	28	1	0	33.3	17.9
824	1.24865687477774	1	Vein	23	3.18416251653177	-0.728747097610178	0.601816057270001	0.517809100698147	-0.718278144570036	A	28	1	0	33.3	17.9
825	1.22284564599254	1	Vein	23	3.90088149441873	-0.802716319518524	0.896540516578565	0.564317695406743	-0.91198849902047	A	28	1	0	33.3	17.9
826	1.19705089240277	1	Vein	23	4.5875919843139	-1.19918182156273	0.681146522514139	0.625166105844632	-1.06914265362358	A	28	1	0	33.3	17.9
827	1.17127370249989	1	Vein	23	5.4902412521209	-1.83252948469403	0.626091940920641	0.678399887931338	-1.04450395975308	A	28	1	0	33.3	17.9
828	1.14551526197581	1	Vein	23	5.25299572435178	-1.5613996232717	0.833983288732238	0.736020643025184	-1.01029498151451	A	28	1	0	33.3	17.9
829	1.11977686471786	1	Vein	23	5.2524153629889	-1.844653478671	0.72203436515315	0.188364669029224	-1.10737176110223	A	28	1	0	33.3	17.9
830	1.09405992531552	1	Vein	23	3.41622836593591	-1.03646455213668	0.560318564898301	0.325057033158918	-0.720632180855643	A	28	1	0	33.3	17.9
831	1.0683659933242	1	Vein	23	2.22416544390119	-0.573171593887261	0.183322436855922	0.386328635979634	-0.53834153401818	A	28	1	0	33.3	17.9
832	1.01705412489726	1	Vein	23	2.27188501485476	-0.767716900800897	0.475052304500029	0.337575156958351	-0.256700951564813	A	28	1	0	33.3	17.9
833	0.889319977665934	1	Vein	23	3.26905571433284	-0.373782249874554	1.52804890213893	0.132887710916696	-0.463150804547392	A	28	1	0	33.3	17.9
834	0.863888797748462	1	Vein	23	3.30881914195507	-0.517092774101447	1.34504634294244	0.168353302918271	-0.58200521551646	A	28	1	0	33.3	17.9
835	0.83850436442573	1	Vein	23	2.87243023841643	-0.600336046078693	0.941893284269697	0.302118491987733	-0.547261692444193	A	28	1	0	33.3	17.9
836	0.787893802482879	1	Vein	23	3.44398717942462	-0.71779917063667	0.967433350162468	0.286094609773379	-0.771053440101642	A	28	1	0	33.3	17.9
837	0.762678178877007	1	Vein	23	3.5795345772401	-0.991794718369175	1.15039977246976	-0.143398746068315	-0.521187299947485	A	28	1	0	33.3	17.9
838	0.737530505921981	1	Vein	23	4.20959569560173	-1.14674029786477	1.27024522957339	0.0961605561916526	-0.71758786979882	A	28	1	0	33.3	17.9
839	0.712457979028999	1	Vein	23	3.97407602502616	-0.841726618601046	1.05013261100106	0.553320575620765	-0.848360956793664	A	28	1	0	33.3	17.9
840	0.687468820154636	1	Vein	23	5.05592445706097	-1.04092105938017	1.17732933950319	0.89664670716189	-1.08774964940158	A	28	1	0	33.3	17.9
841	0.662572462130518	1	Vein	23	4.77952168700656	-1.03176111567397	1.01737400635857	0.601114238397482	-1.16037714651058	A	28	1	0	33.3	17.9
842	0.637779772765453	1	Vein	23	4.29268341869466	-1.2728968198591	0.730497978506711	0.320900879295986	-0.954886198411328	A	28	1	0	33.3	17.9
843	0.613103328656742	1	Vein	23	4.04092316881875	-1.37494057646218	0.9186975109616	0.449794880561898	-0.522615764642002	A	28	1	0	33.3	17.9
844	0.588557751420682	1	Vein	23	2.78844957980576	-0.703761145729491	0.685574903608607	0.442261100201097	-0.4970566679966	A	28	1	0	33.3	17.9
845	0.564160122652186	1	Vein	23	3.69179112980183	-0.180974771608547	1.23852679449179	0.793884270468178	-0.529476551121187	A	28	1	0	33.3	17.9
846	0.515892551522653	1	Vein	23	3.45372570386461	-0.75322116934044	0.28027663573272	0.843012801948735	-0.747645923244883	A	28	1	0	33.3	17.9
847	0.445238095238095	1	Vein	23	3.69333560192248	-0.947659476142006	0.590999139173527	0.675053176259866	-0.736904419593778	A	28	1	0	33.3	17.9
848	0.422308739196591	1	Vein	23	3.82927764083963	-0.728920773112983	1.22722220586851	0.599147512582964	-0.740333845229329	A	28	1	0	33.3	17.9
849	0.399780268445741	1	Vein	23	3.13118775871318	-0.51271490698178	1.09670801502268	0.254946999773027	-0.666176215018596	A	28	1	0	33.3	17.9
850	0.377724419334323	1	Artery	23	3.04558299621347	-0.458528704277198	1.16417841699907	0.409100824618913	-0.5945874755536	A	28	1	0	33.3	17.9
851	0.3562289895145	1	Artery	23	3.64964273144467	-0.656035375911944	1.18395990634426	0.423950032358131	-0.774007285499192	A	28	1	0	33.3	17.9
852	0.335401745770292	1	Artery	23	3.66403371437134	-0.936602118859044	1.04046454293381	0.485290569277514	-0.618040686963613	A	28	1	0	33.3	17.9
853	0.296311413068648	1	Artery	23	3.69485654037211	-0.819100105606276	1.2111875807941	0.476630502114126	-0.641937781126844	A	28	1	0	33.3	17.9
854	0.278408580809717	1	Artery	23	2.81571650437239	-0.567504360644612	0.608450973236174	0.382081445958095	-0.698265991313764	A	28	1	0	33.3	17.9
855	0.223771526663078	1	Artery	23	3.89571510036598	-0.520694912911609	0.735722479413758	0.866523702888809	-1.04536582925166	A	28	1	0	33.3	17.9
856	0.215972199437116	1	Artery	23	3.8021229195558	-1.03026850533491	0.721698549107885	0.44180504619979	-0.816038019504485	A	28	1	0	33.3	17.9
857	0.211154369598295	1	Artery	23	4.46495138658385	-1.47502806359674	0.707976670112237	0.695826126963685	-0.636690517209022	A	28	1	0	33.3	17.9
858	0.20952380952381	0	Artery	23	3.80671594008248	-1.21431219239299	0.302737642352738	0.946762711642156	-0.0872696572694873	A	28	1	0	33.3	17.9
859	0.215972199437116	0	Artery	23	2.50956747747497	-0.657510153309071	0.529022450230842	0.71390423897898	-0.0565965691668064	A	28	1	0	33.3	17.9
860	0.223771526663078	0	Artery	23	3.77476774505612	-0.954189482285386	1.01112531027624	0.991339087926371	-0.236143902010039	A	28	1	0	33.3	17.9
861	0.234254740499978	0	Artery	23	4.64959871954244	-1.3971050167566	0.517373393133584	1.06126481500941	-0.523057454799427	A	28	1	0	33.3	17.9
862	0.24708045822053	0	Artery	23	3.10953644208699	-0.790121755964238	0.402833086649839	0.466177270258135	-0.747156236702174	A	28	1	0	33.3	17.9
863	0.296311413068648	0	Artery	23	3.94165455838444	-0.821008236029504	0.542881845341121	0.965274407208138	-0.7965031272415	A	28	1	0	33.3	17.9
864	0.315375096111227	0	Artery	23	5.11578852556784	-1.49178625978334	0.436213734643026	1.07578093398957	-0.845521216915962	A	28	1	0	33.3	17.9
865	0.335401745770292	0	Artery	23	6.08325560372464	-1.72812402638705	0.407894972912276	1.46790919698625	-0.83375373240192	A	28	1	0	33.3	17.9
866	0.3562289895145	0	Artery	23	5.48677157052674	-1.9521709285773	0.256328035169946	1.12214282353042	-0.413628793220941	A	28	1	0	33.3	17.9
867	0.377724419334323	0	Artery	23	5.99562317436421	-1.7650128331587	0.107392143938778	1.64770997965044	-0.0634030284118711	A	28	1	0	33.3	17.9
868	0.399780268445741	0	Artery	23	4.28701620929671	-1.35252157818402	0.488407479995773	0.863636771279566	-0.55706169387395	A	28	1	0	33.3	17.9
869	0.422308739196591	0	Artery	23	4.33369341759321	-1.11474204358945	1.26679953300136	0.751414150858463	-0.603968683965787	A	28	1	0	33.3	17.9
870	0.445238095238095	0	Artery	23	4.51631164585498	-0.433512250021227	1.63942356537327	0.620294332147324	-1.11055094062719	A	28	1	0	33.3	17.9
871	0.468509480999956	0	Artery	23	4.49035762384291	-0.485904376123402	1.36038703039201	0.810450284393915	-1.14844132274483	A	28	1	0	33.3	17.9
872	0.515892551522653	0	Vein	23	5.26409496311945	-0.759333574473982	1.11077254917575	0.627158967092909	-1.5649295784433	A	28	1	0	33.3	17.9
873	0.539930498592789	0	Vein	23	3.92704084852448	-0.645090602622459	0.547540315937013	0.947698163878245	-0.978539070743143	A	28	1	0	33.3	17.9
874	0.662572462130518	0	Vein	23	2.63948470235819	-0.257327822573471	0.900586706362596	0.571972398585208	-0.387675460428179	A	28	1	0	33.3	17.9
875	1.32229486833341	1	Vein	23	2.97340555782706	-0.608743884542907	1.19518047023085	0.514723374713311	-0.229932567512724	A	28	1	0	33.3	17.9
876	1.29636243217534	1	Vein	23	4.416109877156	-1.28227337938402	1.33766369230949	0.641377804053074	-0.516554602362377	A	28	1	0	33.3	17.9
877	1.2704405827808	1	Vein	23	4.83321965745932	-1.4889964817108	0.617803637261384	0.786194088917231	-0.859926291043772	A	28	1	0	33.3	17.9
878	1.24452998167318	1	Vein	23	5.33710535652631	-1.62157760525592	0.940948128764441	0.762698299473375	-0.931873726163391	A	28	1	0	33.3	17.9
879	1.21863134633762	1	Vein	23	4.79251569225566	-1.35079186145838	0.910013122016772	0.471729272562218	-1.0246254904891	A	28	1	0	33.3	17.9
880	1.19274545622945	1	Vein	23	4.38868269332181	-1.50416460417019	0.637385450190105	0.379459540251445	-0.833045131926955	A	28	1	0	33.3	17.9
881	1.16687315956857	1	Vein	23	3.61623223965107	-0.969593039517274	0.599258675669625	0.54636672578145	-0.756391049750549	A	28	1	0	33.3	17.9
882	1.14101538104148	1	Vein	23	3.12528528337005	-0.436348828231458	0.801734285720743	0.363087509004841	-0.867748779990589	A	28	1	0	33.3	17.9
883	1.11517313055467	1	Vein	23	2.5665027374926	-0.574618838944099	0.643005180083837	0.139969194712014	-0.605426305330102	A	28	1	0	33.3	17.9
884	1.01198319023799	1	Vein	23	2.20938689933584	-0.931209718423305	0.192510879220915	0.163961910020714	-0.311998231086953	A	28	1	0	33.3	17.9
885	0.883516217751252	1	Vein	23	3.08184807117581	-0.371376639495353	1.37940905041317	0.0840821745098057	-0.47822227324221	A	28	1	0	33.3	17.9
886	0.857913013789291	1	Vein	23	3.1635261824311	-0.381607662441939	1.28528454200328	0.331071330374712	-0.646945916372635	A	28	1	0	33.3	17.9
887	0.781337013294949	1	Vein	23	3.42274544254991	-0.647712470108044	1.00394224007834	0.347938861291599	-0.775284527615253	A	28	1	0	33.3	17.9
888	0.755902698029905	1	Vein	23	2.88175160482881	-0.539058418778926	1.02070037417139	0.210402622729512	-0.559805043994032	A	28	1	0	33.3	17.9
889	0.730521821384738	1	Vein	23	3.4985831851794	-0.480110857001325	1.36526643881452	0.515384204778291	-0.691296194241154	A	28	1	0	33.3	17.9
890	0.705200153315233	1	Vein	23	4.72870588941657	-0.854750295834392	1.54395689193773	0.761576284815675	-0.926580700009015	A	28	1	0	33.3	17.9
891	0.679944308777233	1	Vein	23	4.67655519055965	-0.87490728439437	1.26286474409813	0.530606747565646	-1.11358711723777	A	28	1	0	33.3	17.9
892	0.654761904761905	1	Vein	23	4.19495043080366	-0.817553440931097	1.12513312294977	0.513798658312201	-0.967551334550825	A	28	1	0	33.3	17.9
893	0.629661752770878	1	Vein	23	4.47285015765802	-1.17408951135959	0.831583948708246	0.781546824586649	-0.838817069534888	A	28	1	0	33.3	17.9
894	0.604654096127463	1	Vein	23	3.79732673805907	-1.11214286881466	0.741961475347108	0.738553675052849	-0.496421867200128	A	28	1	0	33.3	17.9
895	0.579750904364203	1	Vein	23	3.32258606129957	-0.780671830794487	0.963152646197652	0.578677699209809	-0.538083660477364	A	28	1	0	33.3	17.9
896	0.55496624072521	1	Vein	23	3.29881859940367	-0.307661042845092	1.2623402946466	0.56504015536106	-0.526432242641675	A	28	1	0	33.3	17.9
897	0.505822112081209	1	Vein	23	3.95561357901349	-0.850076522970162	0.767697044073642	1.03145438988881	-0.599447036084808	A	28	1	0	33.3	17.9
898	0.409945795874961	1	Vein	23	3.59292453740845	-0.243018618251036	1.20544420595233	0.668791403710377	-0.74048697604701	A	28	1	0	33.3	17.9
899	0.386697746815637	1	Vein	23	2.60249273613077	-0.234618171058625	1.07943490738015	0.125028928184309	-0.553971095103923	A	28	1	0	33.3	17.9
900	0.211154369598295	1	Artery	23	3.96724649239927	-1.0990762060102	0.238348319057208	0.743015921460932	-0.874846183811222	A	28	1	0	33.3	17.9
901	0.199460724201198	1	Artery	23	4.74193971746629	-1.57925768350696	0.460879401415015	0.419727562591159	-1.06012219784032	A	28	1	0	33.3	17.9
902	0.190669544719252	1	Artery	23	4.9440653085356	-1.20994669082695	1.02759661506483	0.566352844513924	-1.1246749340682	A	28	1	0	33.3	17.9
903	0.185194633167905	1	Artery	23	4.38790293273009	-1.38584192229008	0.983995206921837	0.717749515186828	-0.520123415208722	A	28	1	0	33.3	17.9
904	0.183333333333333	0	Artery	23	4.33400849851894	-1.1504030174601	0.58229454742197	0.806534181225951	-0.865657442567184	A	28	1	0	33.3	17.9
905	0.185194633167905	0	Artery	23	2.89099562900742	-0.727447627664518	0.436582511364056	0.693832202905547	-0.433755727225628	A	28	1	0	33.3	17.9
906	0.190669544719252	0	Artery	23	4.49831863903336	-1.34351381689096	0.563471382777263	1.05261767066265	-0.444459135598232	A	28	1	0	33.3	17.9
907	0.199460724201198	0	Artery	23	4.96542212791755	-1.21627676363232	0.299820564821348	1.39529862492365	-0.655337158633772	A	28	1	0	33.3	17.9
908	0.211154369598295	0	Artery	23	4.42619735458037	-1.37987774622796	0.380835634213725	0.934714770079836	-0.59303042820935	A	28	1	0	33.3	17.9
909	0.225298995089212	0	Artery	23	3.7158746001011	-1.21596940817975	-0.0549927389787252	0.574789334226001	-0.861551783857701	A	28	1	0	33.3	17.9
910	0.241464259595766	0	Artery	23	2.84651467466328	-0.991970745040271	-0.416213413933538	0.645784703890378	-0.242263768767509	A	28	1	0	33.3	17.9
911	0.259272486435067	0	Artery	23	3.87917754510994	-1.5334304943645	-0.553028192545847	0.695867484516072	-0.142337254438117	A	28	1	0	33.3	17.9
912	0.278408580809717	0	Artery	23	5.62152635361932	-2.2329637783139	-0.135395443022425	0.980690266801979	-0.380907051845522	A	28	1	0	33.3	17.9
913	0.29861737324025	0	Artery	23	7.13607125042381	-2.69240507339778	0.308023401598445	1.24086041496781	-0.70889537188449	A	28	1	0	33.3	17.9
914	0.319695504221597	0	Artery	23	6.82512129604349	-2.6508460796462	0.397912796347882	1.17551922611906	-0.454994941868409	A	28	1	0	33.3	17.9
915	0.34148203074871	0	Artery	23	4.86863204835814	-1.61807246002804	0.811170637424402	0.770463723193138	-0.649725137030093	A	28	1	0	33.3	17.9
916	0.363849723533209	0	Artery	23	4.28926727340442	-1.53045956573362	0.723346466242382	0.182661262710337	-0.79221306207491	A	28	1	0	33.3	17.9
917	0.386697746815637	0	Artery	23	3.63414863900199	-0.984484351637627	1.05630786838428	0.278415711359868	-0.622928836967663	A	28	1	0	33.3	17.9
918	0.409945795874961	0	Artery	23	3.29098495131679	-0.628254266668459	1.11321736271763	0.115018719756569	-0.66674817595994	A	28	1	0	33.3	17.9
919	0.457397002767388	0	Vein	23	3.68941591138565	-0.465584069143746	1.36953072180072	0.451711898188239	-0.816826450356744	A	28	1	0	33.3	17.9
920	0.481506046236554	0	Vein	23	5.38586660949576	-0.669903880609581	1.1119139755306	0.661178682545718	-1.67905848247639	A	28	1	0	33.3	17.9
921	0.505822112081209	0	Vein	23	5.17232588691152	-0.595823219584355	0.825781818031705	0.688493164029467	-1.74618580665135	A	28	1	0	33.3	17.9
922	0.654761904761905	0	Vein	23	2.98973137791762	-0.638005147094659	0.693363635334724	0.392219700665212	-0.695365718429018	A	28	1	0	33.3	17.9
923	1.37094072010787	1	Vein	23	5.1354758936027	-1.38224505955022	1.14525821336349	0.348735871888577	-1.11138141693445	A	28	1	0	33.3	17.9
924	1.34492621753472	1	Vein	23	5.68985643682301	-1.90412826310316	1.10835938581015	0.514070708409264	-0.951927897885759	A	28	1	0	33.3	17.9
925	1.31891868030625	1	Vein	23	6.38441851793698	-2.25977123009701	1.18492760238132	0.776555650961962	-0.830552888045966	A	28	1	0	33.3	17.9
926	1.29291852875402	1	Vein	23	6.95917633215679	-2.35290701934631	1.04554489454181	0.867957757415649	-1.15274223805214	A	28	1	0	33.3	17.9
927	1.26692621758977	1	Vein	23	5.68089544702978	-1.94266476243836	0.425925181772046	0.845176930402812	-1.00938197289337	A	28	1	0	33.3	17.9
928	1.24094223947908	1	Vein	23	5.19790569327559	-1.82477625811292	0.059727108583426	0.848808974034687	-0.931676646745372	A	28	1	0	33.3	17.9
929	1.21496712906834	1	Vein	23	4.21763929248418	-1.50222584625668	0.33531443524368	0.471293181622619	-0.815821694808284	A	28	1	0	33.3	17.9
930	1.18900146753312	1	Vein	23	2.91852248327048	-0.970776563260324	0.414051146283284	0.3833640904141	-0.498445873556431	A	28	1	0	33.3	17.9
931	0.904235435799775	1	Vein	23	2.92571668627751	-0.0956309177274203	1.05217205135824	0.117300293474723	-0.83320849932836	A	28	1	0	33.3	17.9
932	0.878455276874917	1	Vein	23	4.09581974000349	-0.551615349503811	1.46158093203653	0.370143808492939	-0.932622061497931	A	28	1	0	33.3	17.9
933	0.647916598311347	1	Artery	23	4.44450198162151	-0.844148514345815	1.44461517832441	0.35598968777957	-0.93632732850523	A	28	1	0	33.3	17.9
934	0.622540512209771	1	Vein	23	5.15443038365585	-0.933557135987699	1.32464361691175	0.940964929999802	-1.14037708148074	A	28	1	0	33.3	17.9
935	0.597234746480501	1	Vein	23	4.29551903847566	-0.99770940728803	1.20116143014041	0.735235295464878	-0.737389119227567	A	28	1	0	33.3	17.9
936	0.572008634157755	1	Vein	23	4.41320523855617	-0.8421282290485	1.41481592900983	0.712030143634033	-0.842343582154189	A	28	1	0	33.3	17.9
937	0.546873198085791	1	Vein	23	4.42684082299154	-0.775748154439332	1.45984136410645	0.672141242619853	-0.894310256811272	A	28	1	0	33.3	17.9
938	0.521841541183057	1	Vein	23	4.04843182055646	-0.330972297826431	1.45946907319507	0.647142261135521	-0.866894158827996	A	28	1	0	33.3	17.9
939	0.42312009198914	1	Vein	23	2.23517403629486	-0.623321661385079	0.747139044850891	0.479407626405078	-0.126176940833556	A	28	1	0	33.3	17.9
940	0.398921448402395	1	Vein	23	3.4664132604873	-0.616647637625924	1.20483936559066	0.271317628124343	-0.710139073005994	A	28	1	0	33.3	17.9
941	0.351382110749967	1	Vein	23	3.1516848935897	-0.342093654375023	1.37747067955276	0.351742929816009	-0.540720851491473	A	28	1	0	33.3	17.9
942	0.328165726065615	1	Vein	23	2.48737928444935	-0.368025761754197	0.846542911953969	0.301588632988562	-0.558687454396699	A	28	1	0	33.3	17.9
943	0.305430813539516	1	Vein	23	3.76659690335239	-0.832588021626204	0.492045727035402	0.600071795271328	-0.987526785978876	A	28	1	0	33.3	17.9
944	0.261904761904762	1	Artery	23	3.62292634189669	-0.507209548527327	0.858848296836622	0.611163651948884	-0.977333821517301	A	28	1	0	33.3	17.9
945	0.241464259595766	1	Artery	23	4.08149519905	-1.2330830032083	0.640120088622027	0.69164045692461	-0.669475129540946	A	28	1	0	33.3	17.9
946	0.222233559801486	1	Artery	23	4.1857767366586	-0.940587792940592	0.800018675323518	0.930176020491427	-0.766933955476374	A	28	1	0	33.3	17.9
947	0.204554158178508	1	Artery	23	4.14460807367654	-1.34393329922733	0.689751087890776	0.61238220539013	-0.635984615678036	A	28	1	0	33.3	17.9
948	0.188862209667161	1	Artery	23	5.21912140362106	-2.08500117030008	0.565944105649562	0.661145808875646	-0.534335329440514	A	28	1	0	33.3	17.9
949	0.175691055374984	1	Artery	23	6.21482835128842	-2.03967362543585	0.94345384315141	0.855980732815222	-1.02691299316908	A	28	1	0	33.3	17.9
950	0.165643115532629	1	Artery	23	4.82763611481226	-0.948876291145683	0.992994555190233	0.447736316329307	-1.31200549406155	A	28	1	0	33.3	17.9
951	0.159310447222096	1	Artery	23	4.27333804515844	-1.29307851835762	0.935947668168666	0.361918360294474	-0.793241139941231	A	28	1	0	33.3	17.9
952	0.157142857142857	0	Artery	23	4.26455620204369	-1.02556190064995	0.42750514976864	0.837614475805083	-0.988283403718182	A	28	1	0	33.3	17.9
953	0.165643115532629	0	Artery	23	3.23004590295868	-0.974264102037374	0.290455408470313	0.699369975063714	-0.451450493831585	A	28	1	0	33.3	17.9
954	0.175691055374984	0	Artery	23	3.21775108545695	-0.938479702480243	0.367973971247105	0.801689284985098	-0.277407914755681	A	28	1	0	33.3	17.9
955	0.188862209667161	0	Artery	23	2.85528888307488	-0.702328503652261	0.142731034022991	0.856995802154623	-0.24121235340744	A	28	1	0	33.3	17.9
956	0.204554158178508	0	Artery	23	4.79163246198661	-1.54977684989977	0.0777866602908537	1.19491290286879	-0.0653968972812042	A	28	1	0	33.3	17.9
957	0.222233559801486	0	Artery	23	5.33496191239392	-1.97260474564891	0.246070174871627	1.10602159339865	0.127938634231971	A	28	1	0	33.3	17.9
958	0.241464259595766	0	Artery	23	6.67187584634705	-2.81427751550238	0.0732629290333839	1.01558556979956	0.209306780142652	A	28	1	0	33.3	17.9
959	0.261904761904762	0	Artery	23	6.93135432538779	-2.7162487891998	1.02417448470244	1.15439758490976	-0.164249882926241	A	28	1	0	33.3	17.9
960	0.283293314500742	0	Artery	23	5.60649421051053	-1.94337760594182	1.07403706259465	1.12829173797987	-0.199504334790976	A	28	1	0	33.3	17.9
961	0.305430813539516	0	Artery	23	4.19470827384035	-1.23680653629475	0.967013094189629	0.645666643324675	-0.617587531588503	A	28	1	0	33.3	17.9
962	0.328165726065615	0	Artery	23	3.15279954665581	-0.764859959730566	0.929820957752603	0.226417010669392	-0.606160113001786	A	28	1	0	33.3	17.9
963	0.447543053326156	0	Vein	23	4.97564299794703	-0.694484379204269	1.20199232054156	0.806740911469412	-1.34631477245348	A	28	1	0	33.3	17.9
964	0.472155524167903	0	Vein	23	4.87818230900419	-0.300206446520843	1.12536268867538	0.820309933506113	-1.59790036116592	A	28	1	0	33.3	17.9
965	0.496929346597888	0	Vein	23	4.24182208483626	-0.866623371466464	0.794917924210042	0.724842669760955	-1.02788966939228	A	28	1	0	33.3	17.9
966	0.521841541183057	0	Vein	23	3.04712177074214	-0.579594362862707	0.751022448575181	0.886810172080338	-0.368313203504344	A	28	1	0	33.3	17.9
967	0.546873198085791	0	Vein	23	2.85582207771009	-0.324982492980239	0.678128331005203	0.412142630792414	-0.848211873675214	A	28	1	0	33.3	17.9
968	0.572008634157755	0	Vein	23	3.11981507003492	-0.205567576354346	1.16748815353085	0.21197125002627	-0.810001091332758	A	28	1	0	33.3	17.9
969	0.597234746480501	0	Vein	23	3.52690048819295	-0.889778642480966	1.27947269853432	0.341785301153128	-0.469881978360235	A	28	1	0	33.3	17.9
970	1.44641632367928	1	Vein	23	3.95070092079733	0.0226682652715882	1.26288751077967	0.52106025431196	-0.992298672073069	A	28	1	0	33.3	17.9
971	1.42033538564304	1	Vein	23	3.66589594776102	-0.608621633103389	1.08245926966281	0.173810008331416	-0.907425225593533	A	28	1	0	33.3	17.9
972	1.39425855425017	1	Vein	23	5.54682235528819	-1.70255211342071	1.23602311954683	0.686425040617148	-0.884213412069346	A	28	1	0	33.3	17.9
973	1.36818606431142	1	Vein	23	6.8142135960256	-2.42579288193806	0.793187939552749	0.804334370004025	-1.15119121417242	A	28	1	0	33.3	17.9
974	1.34211816884294	1	Vein	23	6.4746190101144	-2.02358450934351	0.81543362204171	1.21904286019026	-0.945281879937132	A	28	1	0	33.3	17.9
975	1.31605514086107	1	Vein	23	5.59672223062054	-1.75081269608764	0.546189710076709	1.08744627352536	-0.847596443939936	A	28	1	0	33.3	17.9
976	1.28999727539307	1	Vein	23	5.04024218447353	-1.76216104760293	0.291644816109906	1.0326146696152	-0.431610828159844	A	28	1	0	33.3	17.9
977	1.26394489173476	1	Vein	23	4.31646685154742	-1.47052804576609	0.160942077121973	0.831373682050383	-0.600243019577111	A	28	1	0	33.3	17.9
978	1.23789833599106	1	Vein	23	3.27351651251003	-0.955152659788397	-0.386373334238798	0.750460933043974	-0.737621955390063	A	28	1	0	33.3	17.9
979	1.21185798394145	1	Vein	23	3.10303180211849	-0.880750168609264	0.0907289368997597	0.741311284477836	-0.491090096440964	A	28	1	0	33.3	17.9
980	1.10776736099106	1	Vein	23	2.43755074222123	-0.834878591763102	-0.00791151863482174	0.32588139987103	-0.560679282988157	A	28	1	0	33.3	17.9
981	1.0817649557557	1	Vein	23	2.65188516293446	-0.962913347515162	0.371147133447227	0.363920630787256	-0.341508442730041	A	28	1	0	33.3	17.9
982	1.05577184799148	1	Vein	23	1.88143358591506	-0.700473219717445	0.248880342402981	0.243250357802717	-0.242138788572812	A	28	1	0	33.3	17.9
983	1.02978874173673	1	Vein	23	2.2283975077779	-0.822400319911	0.554512043848418	0.300906522262467	-0.129535440169873	A	28	1	0	33.3	17.9
984	1.00381641363859	1	Vein	23	2.45859843264203	-0.897754202988933	0.22290453638928	-0.184751436270688	-0.616767031941775	A	28	1	0	33.3	17.9
985	0.951907620472613	1	Vein	23	3.13718425123862	-0.0283516871295279	1.14195688449239	0.365131647943981	-0.706193078156353	A	28	1	0	33.3	17.9
986	0.925973165839527	1	Vein	23	2.99368309333154	-0.304009139141847	0.998556442212047	0.402993469730177	-0.77129462178962	A	28	1	0	33.3	17.9
987	0.565374677605124	1	Vein	23	4.15970777159876	-0.597968988786017	1.52732356624058	0.647886618896856	-0.848458490732996	A	28	1	0	33.3	17.9
988	0.539930498592789	1	Vein	23	3.88582306819302	-0.415056278721667	1.38412616007662	0.451154842763598	-0.9491548079602	A	28	1	0	33.3	17.9
989	0.48927847289277	1	Vein	23	4.26646506266546	-0.73913261422096	0.804694433353254	0.6554373292062	-1.17404692183318	A	28	1	0	33.3	17.9
990	0.464096420508007	1	Vein	23	2.64252025992249	-0.251829622374101	0.866459005152924	0.136908448723289	-0.715103964368704	A	28	1	0	33.3	17.9
991	0.43903238275391	1	Vein	23	2.38626890906328	-0.545057644777475	0.66661902111069	0.419243067932466	-0.411936277551639	A	28	1	0	33.3	17.9
992	0.414107788831574	1	Vein	23	3.75737380901924	-1.05521813356379	1.0910220619643	0.749993835388991	-0.34736048931956	A	28	1	0	33.3	17.9
993	0.389349419572628	1	Vein	23	4.00643263674868	-1.09372777052397	1.2774366422403	0.306979173421052	-0.603870960192481	A	28	1	0	33.3	17.9
994	0.364791121545298	1	Vein	23	2.84768902738395	-0.518588069911659	1.03955064118149	0.467256706398788	-0.490456387816092	A	28	1	0	33.3	17.9
995	0.34047619047619	1	Vein	23	3.6410967789587	-0.52614851740244	0.980794019703127	0.826788884932384	-0.799197859821776	A	28	1	0	33.3	17.9
996	0.316460727879858	1	Vein	23	3.36090892526664	-0.92163646289818	0.477585676235374	0.496231004103795	-0.730914701740619	A	28	1	0	33.3	17.9
997	0.292818425624973	1	Vein	23	3.28355683500153	-0.801042667813447	0.37074637909192	0.52371280552784	-0.823644092063211	A	28	1	0	33.3	17.9
998	0.269647456073469	1	Vein	23	3.3389136608626	-0.84991864529237	0.453158054209265	0.555827880464876	-0.753329960557757	A	28	1	0	33.3	17.9
999	0.24708045822053	1	Vein	23	2.82566472829927	-0.539660108231968	0.568912355525655	0.391688822500892	-0.740853295117393	A	28	1	0	33.3	17.9
1000	0.204554158178508	1	Artery	23	5.99916440055695	-2.04784008092103	0.709462705222997	1.01139546329186	-0.804654399627339	A	28	1	0	33.3	17.9
1001	0.185194633167905	1	Artery	23	6.93490526303108	-2.2620502867768	1.15030414944203	1.19248562975967	-0.881683978327616	A	28	1	0	33.3	17.9
1002	0.167700872885146	1	Artery	23	6.34584978928383	-2.31129648454174	0.980547962090004	1.04330504999428	-0.538661956548503	A	28	1	0	33.3	17.9
1003	0.152715406769758	1	Artery	23	4.86917338118094	-1.15806760746563	1.05000528984587	1.05392183980913	-0.794562909281984	A	28	1	0	33.3	17.9
1004	0.141040030663047	1	Artery	23	3.17575154176464	-0.241021959773364	1.23542006304251	0.423191084557613	-0.655836041063949	A	28	1	0	33.3	17.9
1005	0.133545749165525	1	Artery	23	4.98214258513761	-1.37988587196442	0.71094787630358	0.962663786436713	-0.879287020696812	A	28	1	0	33.3	17.9
1006	0.130952380952381	0	Artery	23	3.96657303198148	-0.942824171119543	0.113133874928557	1.04029516594846	-0.754796490949648	A	28	1	0	33.3	17.9
1007	0.133545749165525	0	Artery	23	3.36944397650937	-0.718415918314453	0.568588320342821	0.804329885510783	-0.638447671547988	A	28	1	0	33.3	17.9
1008	0.141040030663047	0	Artery	23	4.04621722863803	-0.736224475490005	0.561153287571837	0.92201805595562	-0.988281987816832	A	28	1	0	33.3	17.9
1009	0.152715406769758	0	Artery	23	3.47584001560539	-0.479562623872089	0.753740668022159	1.08526626302251	-0.594092510847854	A	28	1	0	33.3	17.9
1010	0.167700872885146	0	Artery	23	3.72094894477365	-0.654484200346853	0.667993289613637	1.14442780871106	-0.537787138921333	A	28	1	0	33.3	17.9
1011	0.185194633167905	0	Artery	23	5.69194103916141	-2.27988389832336	0.479743619406388	0.738655578810856	-0.624158130014901	A	28	1	0	33.3	17.9
1012	0.204554158178508	0	Artery	23	6.60611165074748	-2.81373953704502	0.750403460842869	0.769540782870189	-0.395591510668989	A	28	1	0	33.3	17.9
1013	0.225298995089212	0	Artery	23	5.42969315474957	-2.30547441104631	0.705044882322523	0.643042604460479	-0.266948025380483	A	28	1	0	33.3	17.9
1014	0.24708045822053	0	Artery	23	3.97343264215704	-1.14726589311169	1.10866760292676	0.600133360151195	-0.512593806479057	A	28	1	0	33.3	17.9
1015	0.269647456073469	0	Artery	23	2.77120963330135	-0.285414288893398	0.857962211238366	0.454772688354314	-0.725523690824758	A	28	1	0	33.3	17.9
1016	0.464096420508007	0	Vein	23	5.07902226096699	-0.92138859584429	0.971423080664805	0.879685905417696	-1.30967553488459	A	28	1	0	33.3	17.9
1017	0.539930498592789	0	Vein	23	2.75462601502977	-0.628659461577294	0.724082379873092	0.426741648769263	-0.532110381143087	A	28	1	0	33.3	17.9
1018	1.49652848475027	1	Vein	23	2.86585646154681	-0.404040389037815	0.985470102545508	0.440363134816563	-0.629432855816754	A	28	1	0	33.3	17.9
1019	1.47040340308381	1	Vein	23	4.18339509425029	-0.852935469990207	1.06106874000622	0.660259968060289	-0.907622656952564	A	28	1	0	33.3	17.9
1020	1.444280690177	1	Vein	23	4.73211249613678	-1.10323755238984	1.24117028071634	0.53387593752072	-0.983398139984895	A	28	1	0	33.3	17.9
1021	1.41816047692847	1	Vein	23	5.40909727871089	-1.56392551218969	1.00208515781922	0.607001258315131	-1.09975464616847	A	28	1	0	33.3	17.9
1022	1.39204290404859	1	Vein	23	4.91662504584271	-1.39224646621065	1.03568458352674	1.00723275439259	-0.610264871463962	A	28	1	0	33.3	17.9
1023	1.36592812299484	1	Vein	23	4.7292506357321	-1.32989618579488	0.967945377125796	0.935833197650786	-0.648006183850684	A	28	1	0	33.3	17.9
1024	1.33981629701634	1	Vein	23	3.37261898477587	-1.05702069886626	0.499304994694467	0.657397381516967	-0.423996817965164	A	28	1	0	33.3	17.9
1025	1.31370760232218	1	Vein	23	3.75028339429205	-1.03870447680047	0.594914749977774	0.694347766487152	-0.662741394568262	A	28	1	0	33.3	17.9
1026	1.28760222939143	1	Vein	23	3.91954816408705	-0.810957588698475	0.157341341823759	1.2568170448567	-0.484875901037072	A	28	1	0	33.3	17.9
1027	1.20930819225493	1	Vein	23	3.39730799557722	-1.03112611467768	0.0972821752813088	0.462039452074712	-0.85894215174744	A	28	1	0	33.3	17.9
1028	1.18321835217944	1	Vein	23	3.70222942541685	-1.18180653674486	0.515113786072384	0.357548261157923	-0.775294377005074	A	28	1	0	33.3	17.9
1029	1.15713305894343	1	Vein	23	3.65893420538852	-1.22375777575577	0.591568766412568	0.615737632905431	-0.447115428129442	A	28	1	0	33.3	17.9
1030	1.1310526271361	1	Vein	23	3.99856868027713	-1.10360836282284	0.896217787578128	0.66840793446738	-0.641571065775008	A	28	1	0	33.3	17.9
1031	1.1049774009858	1	Vein	23	4.01706131451371	-1.42711363017505	0.617932792918135	0.394498849963295	-0.661382668373619	A	28	1	0	33.3	17.9
1032	1.07890775792622	1	Vein	23	3.13469497068793	-1.27823890559917	0.765988015052908	0.132411972817845	-0.217505820535277	A	28	1	0	33.3	17.9
1033	1.05284411268886	1	Vein	23	2.39023276691267	-1.0656667146186	0.498637304408221	-0.073865382615142	-0.179323323263925	A	28	1	0	33.3	17.9
1034	1.02678692201447	1	Vein	23	2.22027616187913	-0.719596375776749	0.566483544143869	0.116994887845958	-0.344827126968835	A	28	1	0	33.3	17.9
1035	1.0007366900951	1	Vein	23	3.33493138739429	-0.685171176534967	1.07214113308511	-0.43310969504104	-0.499839040308015	A	28	1	0	33.3	17.9
1036	0.974693974881964	1	Vein	23	3.33555211215433	0.0489533706523126	1.32922196702821	-0.0417524659138988	-0.86647219657756	A	28	1	0	33.3	17.9
1037	0.534182996662101	1	Vein	23	3.57484661042545	-0.979421298402081	0.975246679266584	0.588816984616408	-0.495676420182907	A	28	1	0	33.3	17.9
1038	0.508527062448628	1	Vein	23	2.85674710032701	-0.563442690925612	0.482397587361734	0.709670546126593	-0.562217106510463	A	28	1	0	33.3	17.9
1039	0.482928519191532	1	Vein	23	2.81930848402988	-0.847695719210258	0.304470288486715	0.359914152675666	-0.629342848035086	A	28	1	0	33.3	17.9
1040	0.457397002767388	1	Vein	23	3.18863168302261	-0.692212832479024	0.434541871025433	0.676961013570424	-0.716877337420403	A	28	1	0	33.3	17.9
1041	0.431944398874231	1	Vein	23	2.95807841908773	-0.882783818684531	0.608147248492927	0.636913695655857	-0.272785311613669	A	28	1	0	33.3	17.9
1042	0.406585527759191	1	Vein	23	3.97461501235317	-1.31849070386745	1.36083508182578	0.70462941151455	-0.0541564345193722	A	28	1	0	33.3	17.9
1043	0.381339089438503	1	Vein	23	4.10537242972929	-1.36709505512108	1.06444172590299	0.455115819959362	-0.48426947981023	A	28	1	0	33.3	17.9
1044	0.3562289895145	1	Vein	23	3.74791805797372	-0.729562352408171	0.877633167717745	0.661093161599499	-0.841720901399599	A	28	1	0	33.3	17.9
1045	0.331286231065259	1	Vein	23	3.7117567739804	-0.979460305760526	0.53893152126731	0.499157672954356	-0.866989112290893	A	28	1	0	33.3	17.9
1046	0.306551664328371	1	Vein	23	3.55680662985297	-0.948644245914854	0.222697080437657	0.586551558305057	-0.887592185039564	A	28	1	0	33.3	17.9
1047	0.282080061326093	1	Vein	23	3.70473447837469	-1.03489396181182	0.395616492007589	0.548313640187855	-0.850617974073116	A	28	1	0	33.3	17.9
1048	0.257946275761327	1	Vein	23	3.1802777217773	-0.594126327781928	0.602680621318331	0.468823425179554	-0.850165177974787	A	28	1	0	33.3	17.9
1049	0.211154369598295	1	Vein	23	3.19752472431811	-0.569151206634181	0.756461780627923	0.576583543083526	-0.75138798191607	A	28	1	0	33.3	17.9
1050	0.148155706534324	1	Artery	23	6.20195186612277	-2.45268711954326	0.848450979771421	0.704823727826325	-0.67599349695501	A	28	1	0	33.3	17.9
1051	0.130952380952381	1	Artery	23	4.52786816355614	-1.11323554896688	0.84148168734095	0.861260262832194	-0.868952167674436	A	28	1	0	33.3	17.9
1052	0.117127370249989	1	Artery	23	3.52198077734398	-0.504440233256744	1.27572609955334	0.707874564475706	-0.549508515969661	A	28	1	0	33.3	17.9
1053	0.107986099718558	1	Artery	23	5.97998654461476	-1.70071806624928	0.386228726646019	1.25006264696086	-1.11062530208039	A	28	1	0	33.3	17.9
1054	0.104761904761905	0	Artery	23	4.62540059457393	-1.15230302118306	0.49232719968463	1.00907661835222	-0.919731549576612	A	28	1	0	33.3	17.9
1055	0.107986099718558	0	Artery	23	3.66764280351619	-0.798486851509977	0.19863755517165	1.03933589689503	-0.641462755856974	A	28	1	0	33.3	17.9
1056	0.117127370249989	0	Artery	23	3.71790757387257	-1.08986058172789	0.265808638303165	0.884102058895772	-0.467658138626899	A	28	1	0	33.3	17.9
1057	0.130952380952381	0	Artery	23	3.46315432832503	-0.944896061586615	0.713483342754499	0.701692628297312	-0.490117410142679	A	28	1	0	33.3	17.9
1058	0.148155706534324	0	Artery	23	3.50571382886605	-1.26639977268136	0.343388579131855	0.494140375348977	-0.524213121672512	A	28	1	0	33.3	17.9
1059	0.167700872885146	0	Artery	23	5.17852691697819	-1.88188305848716	0.904825474043125	0.821752293303159	-0.43215667301279	A	28	1	0	33.3	17.9
1060	0.188862209667161	0	Artery	23	4.80703673684464	-1.62052942330475	0.780088830628501	0.564289124553876	-0.797122607035441	A	28	1	0	33.3	17.9
1061	0.406585527759191	0	Vein	23	4.13907666423539	-0.669841826938	0.537767023526476	1.15218060579206	-0.909899915725999	A	28	1	0	33.3	17.9
1062	0.431944398874231	0	Vein	23	4.14347304380301	-1.05804274862955	0.308230528514733	0.707089997611796	-1.03733046663443	A	28	1	0	33.3	17.9
1063	0.482928519191532	0	Vein	23	3.79070484757101	-0.839934616619005	0.711993409259484	0.874302443671526	-0.682149997014234	A	28	1	0	33.3	17.9
1064	0.508527062448628	0	Vein	23	3.58976492024215	-1.26373437096092	0.648401729594677	0.394461504632557	-0.518761993084668	A	28	1	0	33.3	17.9
1065	1.54723438443011	1	Vein	23	3.52828928582275	-0.539511798734692	1.23671304192147	0.757255027821259	-0.532547137236079	A	28	1	0	33.3	17.9
1066	1.5210782814576	1	Vein	23	4.55387130399558	-0.890912350971612	1.44352977235616	0.635142049186416	-0.899183932938708	A	28	1	0	33.3	17.9
1067	1.49492338210604	1	Vein	23	5.86736581410491	-1.46970966272312	0.99040876007171	0.491344037331962	-1.49898923107256	A	28	1	0	33.3	17.9
1068	1.46876975067533	1	Vein	23	3.80923485350803	-1.09274737575761	0.741775635169086	0.383429579840613	-0.784325335578085	A	28	1	0	33.3	17.9
1069	1.442617456125	1	Vein	23	4.38784135877077	-1.49499263593497	0.871321307598465	0.224280974921363	-0.778659210867671	A	28	1	0	33.3	17.9
1070	1.41646657250371	1	Vein	23	4.01732730763854	-1.44889193215288	0.604616194823073	0.430528264283478	-0.617865190225841	A	28	1	0	33.3	17.9
1071	1.39031717942721	1	Vein	23	3.76319365700931	-1.18696003266598	0.800972793548737	0.636298929251292	-0.451025075408026	A	28	1	0	33.3	17.9
1072	1.36416936261104	1	Vein	23	2.50210591064662	-0.490962737157962	0.608160186656863	0.590210854082704	-0.441782242727146	A	28	1	0	33.3	17.9
1073	1.28573633138066	1	Vein	23	3.75716886742536	-0.945384172195774	0.117834862971688	0.671015685168985	-1.00305144200288	A	28	1	0	33.3	17.9
1074	1.25959582114782	1	Vein	23	3.66916767554625	-1.16108428278975	0.374833511504842	0.34327339118649	-0.854724688961719	A	28	1	0	33.3	17.9
1075	1.23345743078555	1	Vein	23	3.03594471578759	-0.959921764940964	-0.0692192346305506	0.229496924590101	-0.92558225544201	A	28	1	0	33.3	17.9
1076	1.18118757258644	1	Vein	23	3.87559947498835	-1.50497063844564	0.449682753881946	0.0873842125681736	-0.760607673624861	A	28	1	0	33.3	17.9
1077	1.15505641801524	1	Vein	23	3.916888368393	-1.54277494492439	0.484080628020276	0.279752263012141	-0.617761108462939	A	28	1	0	33.3	17.9
1078	1.12892801278464	1	Vein	23	4.22874149848047	-1.1842916647066	0.914298286763202	0.224674575410108	-0.913449628077782	A	28	1	0	33.3	17.9
1079	1.10280255231286	1	Vein	23	3.11747805136599	-0.874613432881251	0.721602733817987	0.0151201682529315	-0.666901841019995	A	28	1	0	33.3	17.9
1080	1.07668025096209	1	Vein	23	2.56685359527121	-0.353288085813718	0.986975433530353	0.401426038189935	-0.509433391163877	A	28	1	0	33.3	17.9
1081	1.05056134438784	1	Vein	23	3.15954243946452	-0.726723088585303	0.998206545260862	-0.0368207648451627	-0.594581226557337	A	28	1	0	33.3	17.9
1082	1.02444609224613	1	Vein	23	3.45089695359266	-0.975495551134464	0.997192508292265	-0.0867261778628023	-0.590961104072816	A	28	1	0	33.3	17.9
1083	0.477931341666289	1	Vein	23	2.51711696679791	-0.827286186780509	0.404322764311314	0.45585621338043	-0.290365853270737	A	28	1	0	33.3	17.9
1084	0.452117717899888	1	Vein	23	4.1310877621621	-1.21496819204396	0.840054846467584	0.521240020350137	-0.748477233499513	A	28	1	0	33.3	17.9
1085	0.426350063231183	1	Vein	23	3.29373919245623	-1.22978800142183	1.01649862068293	0.432484918411142	-0.0328963022754824	A	28	1	0	33.3	17.9
1086	0.400637247496576	1	Vein	23	3.52953044449013	-1.26963246254104	1.17225431951569	0.520405485572261	-0.00500427717881534	A	28	1	0	33.3	17.9
1087	0.374990551657238	1	Vein	23	4.13455484339008	-1.05848433456095	1.37414069248676	0.68860308858384	-0.506853014199829	A	28	1	0	33.3	17.9
1088	0.349424535012833	1	Vein	23	3.17648994102811	-0.62104378021159	1.0281495928583	0.70148241413106	-0.480065621877382	A	28	1	0	33.3	17.9
1089	0.323958299155673	1	Vein	23	3.59713263717632	-0.843461550515771	0.71436300498707	0.640925750122181	-0.740236474741894	A	28	1	0	33.3	17.9
1090	0.29861737324025	1	Vein	23	3.56529969658565	-0.951698217879131	1.00093852942819	0.347874871328501	-0.622969620930533	A	28	1	0	33.3	17.9
1091	0.273436599042895	1	Vein	23	2.775586415519	-0.544156055767329	0.831537479659813	0.497167087786437	-0.524722822886022	A	28	1	0	33.3	17.9
1092	0.248464673298944	1	Vein	23	2.51921159362846	-0.520382161801292	0.679198322232076	0.293412681058453	-0.561943144793632	A	28	1	0	33.3	17.9
1093	0.223771526663078	1	Vein	23	2.47738685100921	-0.203959876461072	0.906978812532419	0.410684324023854	-0.487615327050426	A	28	1	0	33.3	17.9
1094	0.175691055374984	1	Vein	23	3.64107062365289	-0.537215875469307	0.933873823284446	0.771100347085044	-0.846796964033981	A	28	1	0	33.3	17.9
1095	0.152715406769758	1	Vein	23	4.56638758423905	-1.32463181298523	0.771598863093	0.753217718601543	-0.800511193651516	A	28	1	0	33.3	17.9
1096	0.400637247496576	0	Vein	23	3.51179823459093	-1.00392315477318	0.644959633328584	0.809375883894053	-0.349786245692921	A	28	1	0	33.3	17.9
1097	0.426350063231183	0	Vein	23	4.39007070412079	-1.34182547957381	0.657401603170593	0.320202278462374	-0.99632980985723	A	28	1	0	33.3	17.9
1098	0.452117717899888	0	Vein	23	4.28812168637728	-1.51400290097151	0.86627744284751	0.228991909205766	-0.698424956303479	A	28	1	0	33.3	17.9
1099	1.59847752110798	1	Vein	23	3.10336530095361	-0.715109401044108	1.18683517234232	0.584085026749141	-0.331194285645373	A	28	1	0	33.3	17.9
1100	1.57230134493181	1	Vein	23	4.98135756836315	-1.41568751066659	1.23630229496707	0.926264319233772	-0.614308263003583	A	28	1	0	33.3	17.9
1101	1.54612565309143	1	Vein	23	6.49648778880368	-2.17969358345301	1.54147226730572	0.863868634086798	-0.736114853160956	A	28	1	0	33.3	17.9
1102	1.51995047060968	1	Vein	23	6.79619983791918	-2.2991514194324	1.07488850493523	0.865231714986675	-1.08119283561577	A	28	1	0	33.3	17.9
1103	1.49377582426277	1	Vein	23	5.84532985038064	-1.78536029036666	0.726245581942532	0.880149068635836	-1.12941885674176	A	28	1	0	33.3	17.9
1104	1.46760174273658	1	Vein	23	3.92253127648479	-0.852150688264563	0.52564915678394	1.03476635911668	-0.669873678300755	A	28	1	0	33.3	17.9
1105	1.38908320636131	1	Vein	23	2.19154247776453	-0.63097895540284	0.692962260651131	0.463475057791138	-0.124591541141414	A	28	1	0	33.3	17.9
1106	1.31057100985871	1	Vein	23	3.1139318347157	-0.629243503088542	0.802742810496901	0.451671253100127	-0.691746651740003	A	28	1	0	33.3	17.9
1107	1.28440188750125	1	Vein	23	3.60560921848329	-0.846637973605006	0.932932194424382	0.46751681462343	-0.727613930736034	A	28	1	0	33.3	17.9
1108	1.2582336537534	1	Vein	23	3.48278689907269	-1.41396425782892	0.202136517432038	0.0204060681603135	-0.772633117692375	A	28	1	0	33.3	17.9
1109	1.23206636523552	1	Vein	23	4.07105385716767	-1.7054313052653	-0.0078426267787358	-0.170035355809453	-0.898199699636142	A	28	1	0	33.3	17.9
1110	1.15357081429047	1	Vein	23	2.68876098065354	-0.999662713105038	0.786698278196366	-0.192488412619003	-0.239677169272	A	28	1	0	33.3	17.9
1111	0.422308739196591	1	Vein	23	3.99095154168164	-1.33793946813648	1.17021916400567	0.305406113447101	-0.434118164958091	A	28	1	0	33.3	17.9
1112	0.396333822511041	1	Vein	23	4.56706082448527	-1.33716744209167	1.66913777511058	0.658220096416702	-0.336850627558005	A	28	1	0	33.3	17.9
1113	0.370389266335811	1	Vein	23	4.63498939700673	-1.28249988342516	1.58193422521634	0.675662569482089	-0.497366179237383	A	28	1	0	33.3	17.9
1114	0.344481930518155	1	Vein	23	4.58688791191162	-1.33468854884564	1.46392054091659	0.449211508240973	-0.587160051723351	A	28	1	0	33.3	17.9
1115	0.318620894444192	1	Vein	23	4.63481504874628	-1.1144717427305	1.10307817045668	0.48992700503824	-1.01070133557036	A	28	1	0	33.3	17.9
1116	0.292818425624973	1	Vein	23	4.44218905020013	-1.40349589842814	0.697559133332107	0.0942192722749096	-1.02942467918018	A	28	1	0	33.3	17.9
1117	0.267091498331051	1	Vein	23	3.82436237904605	-1.41599402953727	0.695547762575976	0.307001642724535	-0.548773070822988	A	28	1	0	33.3	17.9
1118	0.215972199437116	1	Vein	23	2.74662267154602	-0.6589503914345	0.655790174246069	0.554063996678063	-0.447769909380517	A	28	1	0	33.3	17.9
1119	0.190669544719252	1	Vein	23	3.41491192890898	-1.29698813551091	0.707441889189781	0.168815354167443	-0.456259654522922	A	28	1	0	33.3	17.9
1120	0.165643115532629	1	Vein	23	3.62599184309811	-1.13728806054549	0.245709393553004	0.401940557004904	-0.878716504734415	A	28	1	0	33.3	17.9
1121	0.141040030663047	1	Vein	23	3.39874654166238	-0.6991991330129	0.904875345792163	0.575260917548435	-0.690460561314137	A	28	1	0	33.3	17.9
1122	0.117127370249989	1	Vein	23	4.19855965017187	-1.39706465976629	0.701179319457583	0.348365112262766	-0.79376962369797	A	28	1	0	33.3	17.9
1123	0.165643115532629	0	Vein	23	3.28729476424257	1.34754815493624	0.530503554936938	-0.0722807495476279	-0.477522660923833	A	28	1	0	33.3	17.9
1124	0.190669544719252	0	Vein	23	4.47936265572436	2.01277249648382	0.886342772749482	0.0372669218169968	-0.304191513403517	A	28	1	0	33.3	17.9
1125	0.344481930518155	0	Vein	23	2.53497085303398	-0.793264185456549	0.379978790060067	0.208302290726607	-0.549216118249931	A	28	1	0	33.3	17.9
1126	0.370389266335811	0	Vein	23	3.42503904274255	-1.10934640484064	0.544872824954675	0.469479300506448	-0.571082981309913	A	28	1	0	33.3	17.9
1127	0.396333822511041	0	Vein	23	4.08034432849747	-1.11344792012819	0.92935987560156	0.643923446018171	-0.687535837057884	A	28	1	0	33.3	17.9
1128	1.6240207235924	1	Vein	23	4.85671744716963	-1.54480703400801	1.31370616345837	0.548932427846061	-0.611732695469427	A	28	1	0	33.3	17.9
1129	1.59783370923206	1	Vein	23	7.20667245427141	-2.27056189818391	1.19527682432819	0.80431893052869	-1.37041986621057	A	28	1	0	33.3	17.9
1130	1.5716468102424	1	Vein	23	6.62819637571071	-1.86723797664898	0.96093638017775	1.02159391882492	-1.3540083115966	A	28	1	0	33.3	17.9
1131	1.54546003248811	1	Vein	23	6.55826471634404	-2.22861861294346	0.758087229454804	1.19073521521303	-0.78870065281802	A	28	1	0	33.3	17.9
1132	1.51927338223814	1	Vein	23	5.69100488124727	-2.0997200434459	0.227971715085685	1.0764229455581	-0.483055773957773	A	28	1	0	33.3	17.9
1133	1.49308686620125	1	Vein	23	4.0019429000473	-1.37180235658308	-0.0518812856558907	0.592289016447009	-0.879980857798773	A	28	1	0	33.3	17.9
1134	1.46690049156519	1	Vein	23	3.0256911343412	-0.43610836466006	0.475941320824969	0.735435074586862	-0.781936918645131	A	28	1	0	33.3	17.9
1135	1.38834229607318	1	Vein	23	2.70202425505997	-0.943151457159526	0.573997604942401	-0.116126783198823	-0.486441013783449	A	28	1	0	33.3	17.9
1136	1.36215657012766	1	Vein	23	3.36604736570835	-1.31004813726171	0.776189402785166	0.140107312553918	-0.366538037681942	A	28	1	0	33.3	17.9
1137	1.33597103041357	1	Vein	23	3.30294172980331	-0.918959854100557	0.323532843965863	0.642379587356284	-0.642709362346389	A	28	1	0	33.3	17.9
1138	1.30978568810047	1	Vein	23	2.81233446794495	-0.981912499273925	0.497497006703855	0.102251489919668	-0.531009243840236	A	28	1	0	33.3	17.9
1139	1.28360055526925	1	Vein	23	2.75241788203971	-1.0727146758719	0.55050895084977	-0.4308285893378	-0.399429305151773	A	28	1	0	33.3	17.9
1140	0.367600850770953	1	Vein	23	4.78897498171612	-1.3847266283815	1.32092122968259	0.767966005336282	-0.593318789149429	A	28	1	0	33.3	17.9
1141	0.34148203074871	1	Vein	23	5.16996289770178	-1.42948905024928	1.513763074049	0.404304656424939	-0.852522628057947	A	28	1	0	33.3	17.9
1142	0.315375096111227	1	Vein	23	5.87060247298687	-1.38957568605744	1.54843735851403	0.358659436537235	-1.27908077358581	A	28	1	0	33.3	17.9
1143	0.289283264735857	1	Vein	23	5.45723205582118	-1.45029531482141	1.40506752323551	0.374461942523083	-1.08250933582047	A	28	1	0	33.3	17.9
1144	0.263211028172214	1	Vein	23	5.13898141670047	-1.41956174226355	1.06897918298288	0.709126156983597	-0.968196155651213	A	28	1	0	33.3	17.9
1145	0.23716484885598	1	Vein	23	3.10548420790853	-0.918527756717628	0.398981659205098	0.585757080066496	-0.515070968481709	A	28	1	0	33.3	17.9
1146	0.211154369598295	1	Vein	23	2.11989916524776	-0.417812948966613	0.736466407639685	0.469130856563248	-0.291201056703782	A	28	1	0	33.3	17.9
1147	0.185194633167905	1	Vein	23	3.17711870142733	-1.0182883836679	0.77364279649401	0.303426075700055	-0.474669092863406	A	28	1	0	33.3	17.9
1148	0.159310447222096	1	Vein	23	3.50941148645039	-1.27645634936755	0.556268739359696	0.173764017206331	-0.636709777297874	A	28	1	0	33.3	17.9
1149	0.133545749165525	1	Vein	23	2.78205795212595	-0.470635200784777	0.806074502373284	0.345861618750794	-0.659979284573406	A	28	1	0	33.3	17.9
1150	0.107986099718558	1	Vein	23	3.07341361556938	-0.731920498645331	0.828102707979867	0.265534387441282	-0.639107055407564	A	28	1	0	33.3	17.9
1151	0.0828215577663147	1	Vein	23	2.84288513883895	-0.521372776563253	0.915288519606183	0.297886775510303	-0.606440188987138	A	28	1	0	33.3	17.9
1152	0.107986099718558	0	Vein	23	2.0372408497326	-0.383446640414444	0.757989867674173	0.112323470431913	-0.368191420346076	A	28	1	0	33.3	17.9
1153	0.133545749165525	0	Vein	23	3.47271161731346	1.25251837466407	0.382107818332632	-0.129620449871576	-0.756902119253321	A	28	1	0	33.3	17.9
1154	0.34148203074871	0	Vein	23	2.34816600809805	-0.658277348960772	0.386399191156023	0.343074220487412	-0.473440520104027	A	28	1	0	33.3	17.9
1155	0.367600850770953	0	Vein	23	4.3980804357857	-1.14325640179984	1.19180894834869	0.584552714194775	-0.756137679413408	A	28	1	0	33.3	17.9
1156	1.65	1	Vein	23	5.49876477745373	-1.79658440643069	0.782060227521242	0.905996018394269	-0.804500325438735	A	28	1	0	33.3	17.9
1157	1.62380952380952	1	Vein	23	5.27923344776946	-1.73344190796424	0.773664023166323	0.675593330570832	-0.927448458190643	A	28	1	0	33.3	17.9
1158	1.59761904761905	1	Vein	23	6.32590870859015	-1.9975114568957	0.837114726966303	0.637482695569619	-1.35220897268095	A	28	1	0	33.3	17.9
1159	1.57142857142857	1	Vein	23	6.28447339527764	-1.40177693859074	1.03152146795855	1.20096914049805	-1.40415925288244	A	28	1	0	33.3	17.9
1160	1.5452380952381	1	Vein	23	4.85325395528552	-1.50495412876339	0.375981054994294	0.673968112501093	-1.07177140386631	A	28	1	0	33.3	17.9
1161	1.51904761904762	1	Vein	23	3.2472628138819	-1.42030422918919	0.0614445516891006	0.189528892854809	-0.568099921423237	A	28	1	0	33.3	17.9
1162	1.49285714285714	1	Vein	23	2.43952691484405	-0.603812706998045	0.437335789725932	0.402802124368057	-0.517438368402837	A	28	1	0	33.3	17.9
1163	1.46666666666667	1	Vein	23	3.06057112817092	-0.661873282469479	0.36068233558721	0.48729024581306	-0.833041358904286	A	28	1	0	33.3	17.9
1164	1.44047619047619	1	Vein	23	3.80913569671721	-1.13434502475768	0.381830815529157	0.216814892328111	-1.01257989178466	A	28	1	0	33.3	17.9
1165	1.41428571428571	1	Vein	23	3.92372807669284	-0.99716359588289	0.485577372663801	0.186359561990158	-1.12806973008204	A	28	1	0	33.3	17.9
1166	1.38809523809524	1	Vein	23	3.83280404383852	-1.40324639077763	0.640100743986298	-0.110238520370384	-0.756572450595986	A	28	1	0	33.3	17.9
1167	1.36190476190476	1	Vein	23	3.3161971118335	-1.11381027721909	0.878077696135428	-0.158954022471982	-0.495385498140685	A	28	1	0	33.3	17.9
1168	1.33571428571429	1	Vein	23	3.3874965337147	-0.588006323723112	0.711991394338999	-0.266097646233914	-0.959105172422214	A	28	1	0	33.3	17.9
1169	1.30952380952381	1	Vein	23	2.09790860307982	-0.208144600123874	0.609438195942941	-0.151590120759895	-0.557947569059886	A	28	1	0	33.3	17.9
1170	0.34047619047619	1	Vein	23	4.65387273528286	-1.09109145505313	1.28262653406065	0.164203710552316	-1.0016565759212	A	28	1	0	33.3	17.9
1171	0.314285714285714	1	Vein	23	4.5688117318798	-0.911844907660862	1.5029466278836	0.236540422185073	-0.929169013540729	A	28	1	0	33.3	17.9
1172	0.288095238095238	1	Vein	23	4.6403378041912	-0.870674665836668	1.29866627552321	0.444783973622533	-1.09797330940324	A	28	1	0	33.3	17.9
1173	0.261904761904762	1	Vein	23	4.65505575852974	-1.14056333408406	0.828136913485949	0.491020151718992	-1.14842853056414	A	28	1	0	33.3	17.9
1174	0.235714285714286	1	Vein	23	3.01678142988266	-0.956412440166836	0.709610969025614	0.103990887044491	-0.541607408039163	A	28	1	0	33.3	17.9
1175	0.20952380952381	1	Vein	23	2.37933093752788	-0.108279357991187	0.933158197638559	0.322636186733692	-0.436340432104441	A	28	1	0	33.3	17.9
1176	0.183333333333333	1	Vein	23	2.80715343282803	-0.332494929733367	0.894860295382788	0.63259566331542	-0.521455284044703	A	28	1	0	33.3	17.9
1177	0.157142857142857	1	Vein	23	3.45350087953611	-0.549850916884994	0.663178559300094	0.720359628156824	-0.879413123405565	A	28	1	0	33.3	17.9
1178	0.130952380952381	1	Vein	23	3.54830980194542	-0.82680203847342	0.873802611661839	0.522921073657938	-0.71549201745302	A	28	1	0	33.3	17.9
1179	0.104761904761905	1	Vein	23	3.12341624715418	-0.764391076974499	0.773127631598458	0.355038225658158	-0.644705802410139	A	28	1	0	33.3	17.9
1180	0.0261904761904762	1	Vein	23	3.23310705942235	-0.707882313965315	0.802795668874033	0.55553711768843	-0.644509943371035	A	28	1	0	33.3	17.9
1181	0.0785714285714286	0	Vein	23	2.08675665943126	-0.459506198311137	0.512674732444825	0.530983098274768	-0.270449145946317	A	28	1	0	33.3	17.9
1182	0.130952380952381	0	Vein	23	2.98525979747166	1.21579147507509	0.185665442697504	0.0654127427690835	-0.683187066162361	A	28	1	0	33.3	17.9
1183	0.314285714285714	0	Vein	23	2.32396331747313	-0.291937739763858	0.626800223499289	0.190572340241514	-0.663776691153703	A	28	1	0	33.3	17.9
1184	0.34047619047619	0	Vein	23	3.10921276746511	-0.426781618957016	0.672447849916329	0.455483385225225	-0.903609740814554	A	28	1	0	33.3	17.9
1185	1.65020784783102	1	Vein	23	6.02153037718764	-2.08496517834426	0.862648198488435	0.625799348597973	-1.06069686795468	A	28	1	0	33.3	17.9
1186	1.6240207235924	1	Vein	23	5.66896925852441	-2.05907967756891	0.596597784315277	0.354945142930388	-1.16805997637224	A	28	1	0	33.3	17.9
1187	1.59783370923206	1	Vein	23	6.26885301910929	-2.01547945981351	0.401298533035458	1.0559641682543	-1.1726641086377	A	28	1	0	33.3	17.9
1188	1.5716468102424	1	Vein	23	5.51374450855498	-1.47988811861065	0.680169636118123	0.680629352562543	-1.36106912704667	A	28	1	0	33.3	17.9
1189	1.54546003248811	1	Vein	23	3.39352064239205	-1.03232149487619	0.436384179775122	0.191440456014572	-0.83489144422071	A	28	1	0	33.3	17.9
1190	1.51927338223814	1	Vein	23	3.41958357505435	-1.10449489429244	0.735912638240718	0.342286026412547	-0.552398912289924	A	28	1	0	33.3	17.9
1191	1.44071426604025	1	Vein	23	3.43091076963168	-1.03569127702852	0.531942003550418	0.455199775801472	-0.668660006390045	A	28	1	0	33.3	17.9
1192	1.41452819790761	1	Vein	23	3.78142192192406	-1.37742286655394	0.686679848456691	-0.00834065087264264	-0.696567998025191	A	28	1	0	33.3	17.9
1193	1.38834229607318	1	Vein	23	3.37521008178713	-1.2063896643835	0.819760254382458	-0.308086544142635	-0.494349472873096	A	28	1	0	33.3	17.9
1194	0.289283264735857	1	Vein	23	4.71721331140937	-1.29248256447348	1.24127140885115	0.0590338056975494	-0.929539897437862	A	28	1	0	33.3	17.9
1195	0.263211028172214	1	Vein	23	4.54244943309047	-0.964086191761617	1.4542318860148	0.279070877368432	-0.907617352803916	A	28	1	0	33.3	17.9
1196	0.23716484885598	1	Vein	23	4.58103756723816	-0.678387452661324	1.62568265678685	0.00689231595148856	-0.975574450702696	A	28	1	0	33.3	17.9
1197	0.211154369598295	1	Vein	23	3.33293697646229	-0.330861777765601	1.4560052874977	0.238692990345975	-0.646624969785061	A	28	1	0	33.3	17.9
1198	0.185194633167905	1	Vein	23	3.59099331664422	-0.511050958804819	1.30328906459837	0.627677610071127	-0.722647614467452	A	28	1	0	33.3	17.9
1199	0.159310447222096	1	Vein	23	4.20853703319288	-0.617769337450255	0.73943924615309	0.731283764921759	-1.22733529375687	A	28	1	0	33.3	17.9
1200	0.133545749165525	1	Vein	23	3.57267427735816	-0.886174797005179	0.885469305018138	0.512834218126129	-0.677901531184228	A	28	1	0	33.3	17.9
1201	0.107986099718558	1	Vein	23	3.26610664283308	-0.711910520662993	0.903587840315492	0.564506472134785	-0.60483096251347	A	28	1	0	33.3	17.9
1202	0.0828215577663147	1	Vein	23	2.79410547828536	-0.925993566643542	0.662517132704911	0.372160365676778	-0.330148784009538	A	28	1	0	33.3	17.9
1203	0.0585636851249945	1	Vein	23	2.83103804016504	-0.651483062462288	0.68682917794511	0.641939510591037	-0.422167355376902	A	28	1	0	33.3	17.9
1204	0.0370389266335811	1	Vein	23	3.09899607490092	-0.75667643532491	0.649285393422864	0.45669571338932	-0.653828657828961	A	28	1	0	33.3	17.9
1205	0.0370389266335811	0	Vein	23	3.37212387801436	-0.896389081886249	0.865312516214	0.42222979439169	-0.601770766061261	A	28	1	0	33.3	17.9
1206	0.0585636851249945	0	Vein	23	2.81760764327723	-0.709121746144368	0.665625482115623	0.394977575909575	-0.547975929709267	A	28	1	0	33.3	17.9
1207	0.289283264735857	0	Vein	23	2.8612429430723	-0.124478684096224	0.973719133600094	-0.151576010965626	-0.754920830867186	A	28	1	0	33.3	17.9
1208	1.65083123430965	1	Vein	23	5.77116069327343	-1.79812967245608	0.621579022387714	0.536047280912439	-1.35450882184495	A	28	1	0	33.3	17.9
1209	1.62465415820932	1	Vein	23	5.78145502506776	-1.80494536494946	0.647861030341498	0.786611124518188	-1.17882674605005	A	28	1	0	33.3	17.9
1210	1.59847752110798	1	Vein	23	4.56999121594407	-1.42042970812261	0.476131127814806	0.657307496895832	-0.927889784322324	A	28	1	0	33.3	17.9
1211	1.57230134493181	1	Vein	23	3.71521278567997	-1.11592126649241	0.54063949082919	0.668576582761019	-0.59925138917089	A	28	1	0	33.3	17.9
1212	1.54612565309143	1	Vein	23	2.83847227471982	-1.14006626071445	0.275745829036049	-0.0762820988977081	-0.606683985816767	A	28	1	0	33.3	17.9
1213	1.51995047060968	1	Vein	23	2.93606122331848	-1.23391923462556	0.559386661586761	-0.331663755948611	-0.414334926702047	A	28	1	0	33.3	17.9
1214	1.44142825679988	1	Vein	23	1.92670941316379	-0.393794205149533	0.540765733728789	0.261338938008312	-0.408425526557677	A	28	1	0	33.3	17.9
1215	1.41525539949685	1	Vein	23	2.63456177643792	-0.43476143142104	0.625220530940769	-0.162810852702305	-0.720274619120716	A	28	1	0	33.3	17.9
1216	1.38908320636131	1	Vein	23	2.46068381840661	-0.279245486159166	0.762520323727613	-0.416724052682835	-0.433930025509318	A	28	1	0	33.3	17.9
1217	1.36291171565557	1	Vein	23	2.34152535058476	-0.256716271402973	0.853684478414251	-0.190908367347719	-0.446815995775021	A	28	1	0	33.3	17.9
1218	1.33674096863736	1	Vein	23	2.6563659513497	-0.268418019087655	0.740330164370173	0.280702415883157	-0.778149125682486	A	28	1	0	33.3	17.9
1219	0.241464259595766	1	Vein	23	5.27897008346044	-1.10765160775297	1.66633266111029	0.223579269196822	-1.08482453101339	A	28	1	0	33.3	17.9
1220	0.215972199437116	1	Vein	23	4.58424921374801	-0.497100196030651	1.87494206770392	0.481005625483216	-0.967356297571453	A	28	1	0	33.3	17.9
1221	0.190669544719252	1	Vein	23	4.57827416066334	-0.224808913148395	1.50440225735129	0.816740102676539	-0.999752601756437	A	28	1	0	33.3	17.9
1222	0.165643115532629	1	Vein	23	4.11476045690793	-0.65989335205385	0.869806633401317	0.61418445831527	-1.13348421268552	A	28	1	0	33.3	17.9
1223	0.141040030663047	1	Vein	23	3.09695118556743	-0.390237497447057	0.755042534274401	0.532551541200037	-0.852750727925719	A	28	1	0	33.3	17.9
1224	0.0944311048335807	1	Vein	23	3.91928475913035	-0.945241230755979	0.964863630632788	0.885665110546263	-0.531464071801227	A	28	1	0	33.3	17.9
1225	0.0740778532671621	1	Vein	23	3.68146584179219	-0.900799646683054	0.543107188156581	0.61529215126344	-0.841645063472493	A	28	1	0	33.3	17.9
1226	0.0585636851249945	1	Vein	23	3.71856605500655	-0.83952491602175	0.731366858292343	0.829275341810001	-0.664917294617786	A	28	1	0	33.3	17.9
1227	0.0523809523809524	0	Vein	23	3.2428594354264	-0.622900377120508	1.12989864666688	0.525468594782665	-0.564793924873384	A	28	1	0	33.3	17.9
1228	0.0585636851249945	0	Vein	23	3.58148592418655	-0.995047009940954	0.76190977050353	0.633922376030724	-0.560274456943499	A	28	1	0	33.3	17.9
1229	0.0740778532671621	0	Vein	23	2.84790205252757	-0.584723116677754	0.798479227298788	0.585472306351801	-0.495620078346986	A	28	1	0	33.3	17.9
1230	0.0944311048335807	0	Vein	23	1.98353921084535	-0.310185294314091	0.47866896961963	0.556409893879478	-0.349206877612959	A	28	1	0	33.3	17.9
1231	0.241464259595766	0	Vein	23	3.63276285267676	-1.15376923193253	0.578628325715407	0.192227430822017	-0.798182477323393	A	28	1	0	33.3	17.9
1232	0.267091498331051	0	Vein	23	3.62243384923589	-0.92158877246218	0.853234252405226	0.231861682733458	-0.801250228117595	A	28	1	0	33.3	17.9
1233	1.65186968898511	1	Vein	23	4.89698467589535	-1.25244430402227	0.294656033243684	0.578535945932582	-1.42330725516069	A	28	1	0	33.3	17.9
1234	1.62570933410689	1	Vein	23	4.75067475078559	-1.57328117305749	0.389627523546005	0.492146345492368	-1.06267616349527	A	28	1	0	33.3	17.9
1235	1.59954996505359	1	Vein	23	3.42220767633151	-1.24582380046989	-0.164786626970616	0.377117158558191	-0.854297890127195	A	28	1	0	33.3	17.9
1236	1.57339163099649	1	Vein	23	3.05505880875077	-1.36993266939136	0.082013287991715	-0.0601374009962245	-0.650411575844781	A	28	1	0	33.3	17.9
1237	1.54723438443011	1	Vein	23	2.10167001917648	-0.429193898943961	0.533643700361856	0.155546668799459	-0.51332458490052	A	28	1	0	33.3	17.9
1238	1.5210782814576	1	Vein	23	2.33927379372614	-0.626529176100893	0.858507506084823	-0.191996195703924	-0.204562445180339	A	28	1	0	33.3	17.9
1239	0.223771526663078	1	Vein	23	4.43178265232773	-1.08384538238913	1.30238729830274	0.355917131866277	-0.840535717820261	A	28	1	0	33.3	17.9
1240	0.199460724201198	1	Vein	23	4.86026799876895	-1.34392620599969	1.47210698126459	0.428202416201991	-0.755753898864622	A	28	1	0	33.3	17.9
1241	0.175691055374984	1	Vein	23	4.35650049530425	-0.685906193928971	1.26432385347214	0.59892246295155	-1.05233961362349	A	28	1	0	33.3	17.9
1242	0.130952380952381	1	Vein	23	3.0175108152843	-0.537253021571486	0.700405882763141	0.336220253892095	-0.801055208652811	A	28	1	0	33.3	17.9
1243	0.111116779900743	1	Vein	23	3.91964771102296	-0.954775475537756	0.652933195853814	0.889712546721392	-0.660772969464433	A	28	1	0	33.3	17.9
1244	0.0944311048335807	1	Vein	23	3.44197336708979	-0.780170183080996	0.401532629230543	0.702914054031223	-0.795844816744889	A	28	1	0	33.3	17.9
1245	0.0828215577663147	1	Vein	23	3.35898296872068	-0.72946947418064	0.952491145995213	0.331308722500711	-0.713351606177949	A	28	1	0	33.3	17.9
1246	0.0785714285714286	0	Vein	23	3.09062277543534	-0.593858240443489	0.84547394833328	0.466169591136674	-0.677741828190367	A	28	1	0	33.3	17.9
1247	0.0828215577663147	0	Vein	23	3.14797512710388	-0.502783850218635	0.492522419565295	0.581534934571322	-0.896824898594679	A	28	1	0	33.3	17.9
1248	0.0944311048335807	0	Vein	23	2.26322036218639	-0.776298057230853	0.197052220916665	0.331296396877087	-0.391237375044203	A	28	1	0	33.3	17.9
1249	0.223771526663078	0	Vein	23	4.22612543320962	-0.975377243205233	0.62370661522195	0.502070699090962	-1.12980825912945	A	28	1	0	33.3	17.9
1250	0.248464673298944	0	Vein	23	4.05845430054551	-0.670438630331694	0.979715669992013	0.587377805160514	-1.05014846973455	A	28	1	0	33.3	17.9
1251	1.65332242974241	1	Vein	23	3.8946619629388	-1.24316612524593	0.130045232334398	-0.0453048577748632	-1.19053978827798	A	28	1	0	33.3	17.9
1252	1.62718543082952	1	Vein	23	5.0076686152872	-1.78179148406092	0.622571921744523	0.134809496971776	-1.09133747258792	A	28	1	0	33.3	17.9
1253	1.60105017972721	1	Vein	23	3.84329624029895	-1.04032722835025	0.747750623325075	0.214214795149498	-0.902801383545671	A	28	1	0	33.3	17.9
1254	1.57491676344859	1	Vein	23	2.52898001027701	-0.359443991290303	0.796768404623488	0.0671207191712533	-0.629654079799172	A	28	1	0	33.3	17.9
1255	0.211154369598295	1	Vein	23	5.08281129358768	-1.36208481054822	1.47779589073486	0.746667847411472	-0.741621763415975	A	28	1	0	33.3	17.9
1256	0.188862209667161	1	Vein	23	4.37359752528417	-1.13505143429882	1.55424178516657	0.406008725707064	-0.581603367678615	A	28	1	0	33.3	17.9
1257	0.167700872885146	1	Vein	23	3.61873717598091	-0.260897474623937	1.5256416613565	0.404955056348008	-0.662671319370224	A	28	1	0	33.3	17.9
1258	0.148155706534324	1	Vein	23	3.38359053986768	-0.638197857899546	0.603035810684488	0.832806800068838	-0.690335140594456	A	28	1	0	33.3	17.9
1259	0.130952380952381	1	Vein	23	3.83470563051678	-1.19769330223556	0.2816988161054	0.519527702318098	-0.855956224412805	A	28	1	0	33.3	17.9
1260	0.117127370249989	1	Vein	23	3.90428512161256	-0.851527378745217	0.677622942095395	0.316258404030307	-1.08159426261414	A	28	1	0	33.3	17.9
1261	0.107986099718558	1	Vein	23	5.30585115084034	-1.05665282946314	1.52358384320687	0.399175571465771	-1.21020178977643	A	28	1	0	33.3	17.9
1262	0.104761904761905	0	Vein	23	3.18834096188078	-0.468916509709063	1.13416413824296	0.260340273121418	-0.703228262126804	A	28	1	0	33.3	17.9
1263	0.117127370249989	0	Vein	23	1.86358643186256	-0.404436479263693	0.556876361529988	0.497609627420354	-0.175412905960122	A	28	1	0	33.3	17.9
1264	0.234254740499978	0	Vein	23	3.70575115859583	-0.628271361597335	1.30910208350874	0.653768586277601	-0.682540630850772	A	28	1	0	33.3	17.9
1265	1.65518836573881	1	Vein	23	4.01058135522401	-0.887442700510688	0.756997075984715	-0.0716102703085031	-1.11896237973237	A	28	1	0	33.3	17.9
1266	1.52468167005816	1	Vein	23	2.24441676135646	0.0512792225703065	1.01261135882542	0.0134962865538116	-0.444073371431803	A	28	1	0	33.3	17.9
1267	0.185194633167905	1	Vein	23	4.35199803544272	-0.55686933340027	1.72920559248563	0.550183780599133	-0.885936040157207	A	28	1	0	33.3	17.9
1268	0.167700872885146	1	Vein	23	4.11406341548253	-0.776779178448405	1.38511694026437	0.514209880999698	-0.805874801763256	A	28	1	0	33.3	17.9
1269	0.152715406769758	1	Vein	23	3.92021343509383	-1.00396761158186	0.854909333216547	0.476028983345062	-0.821996958708308	A	28	1	0	33.3	17.9
1270	0.141040030663047	1	Vein	23	3.72049312189775	-1.00109543610898	1.00128559296914	-0.0598538059211259	-0.730381318253542	A	28	1	0	33.3	17.9
1271	0.133545749165525	1	Vein	23	3.73263429746434	-0.695198018104901	1.11011111899193	0.403307939703152	-0.839244614853179	A	28	1	0	33.3	17.9
1272	0.130952380952381	0	Vein	23	2.85277915018328	-0.260903187741372	0.852054749766826	0.698277563533561	-0.487823081455751	A	28	1	0	33.3	17.9
1273	0.141040030663047	0	Vein	23	2.34552751342586	-0.557803926063281	0.551105422882955	0.368375508003012	-0.464549729969986	A	28	1	0	33.3	17.9
1274	0.152715406769758	0	Vein	23	2.03865220419675	-0.669740039282307	0.589374852813806	0.166747205059827	-0.238685829205913	A	28	1	0	33.3	17.9
1275	0.167700872885146	0	Vein	23	3.10506890203617	-0.827555379901047	0.986585179466561	0.572869214170578	-0.334374939549717	A	28	1	0	33.3	17.9
1276	0.204554158178508	0	Vein	23	3.65080264671609	-0.791746020770874	1.04367235447704	0.421718705636315	-0.75347966995273	A	28	1	0	33.3	17.9
1277	1.57926616903328	1	Vein	23	1.55256474610275	-0.100365789254592	0.652834135770935	0.190958693316563	-0.252367126732842	A	28	1	0	33.3	17.9
1278	0.188862209667161	1	Vein	23	4.49442992249686	-0.961033022118849	1.61262652971631	0.527121546887121	-0.738982456605827	A	28	1	0	33.3	17.9
1279	0.175691055374984	1	Vein	23	2.72782762662169	-0.473702970682179	0.993044916903304	0.319534123241416	-0.525147543652519	A	28	1	0	33.3	17.9
1280	0.165643115532629	1	Vein	23	3.17971250562373	-0.645007847145599	0.801360947270486	0.156470691817999	-0.794477021624082	A	28	1	0	33.3	17.9
1281	0.159310447222096	1	Vein	23	2.46277151662198	-0.40464499311707	1.04515952765068	-0.102206286585152	-0.277345633064502	A	28	1	0	33.3	17.9
1282	0.165643115532629	0	Vein	23	2.3584543474298	-0.469080409034846	0.56784287993385	0.324171157105443	-0.55812579075964	A	28	1	0	33.3	17.9
1283	0.175691055374984	0	Vein	23	2.32841397860435	-0.436259605223502	0.860554865564265	-0.21214476732448	-0.311069472332814	A	28	1	0	33.3	17.9
1284	0.188862209667161	0	Vein	23	3.33351738894349	-0.818257829772083	0.918476959875561	0.325871659093623	-0.651508461667948	A	28	1	0	33.3	17.9
1285	0.204554158178508	0	Vein	23	3.4883759679994	-0.741389241898495	1.08558801895294	0.268485280256552	-0.710066591770648	A	28	1	0	33.3	17.9
1286	0.199460724201198	1	Vein	23	4.54475844811115	-0.881829814018062	1.19666316241278	0.0899543357189541	-1.13658518671225	A	28	1	0	33.3	17.9
1287	0.190669544719252	1	Vein	23	3.98331214720041	-1.0746327990688	0.955508492034576	0.134665008511234	-0.848682645750122	A	28	1	0	33.3	17.9
1288	0.185194633167905	1	Vein	23	4.37160399009852	-0.73681408839945	1.75461348017106	0.0352544252676176	-0.706224973225523	A	28	1	0	33.3	17.9
1289	0.183333333333333	0	Vein	23	3.0379575618302	0.0977774900400903	1.09182502876957	0.112031559014235	-0.794846102054955	A	28	1	0	33.3	17.9
1290	0.190669544719252	0	Vein	23	3.34931363531123	-0.469526094776841	1.12614041063109	0.615481993599325	-0.715205804294158	A	28	1	0	33.3	17.9
1291	0.199460724201198	0	Vein	23	3.062021662516	-0.614514702287756	0.917998229881029	0.184545686830427	-0.677008883310677	A	28	1	0	33.3	17.9
1292	0.211154369598295	0	Vein	23	3.46506516066957	-0.636248357390595	1.35047753218334	0.440254679156461	-0.577099044617633	A	28	1	0	33.3	17.9
1293	1.68923495678636	0	Vein	23	11.0903780378906	-4.16853368993876	2.29577798277443	-1.46300484679797	-1.72307905765598	A	28	1	0	59.94	25.02
1294	1.71202397094711	0	Vein	23	9.61967856160031	-2.91763250734127	2.26692194896922	-0.771947892672355	-1.83401107041397	A	28	1	0	59.94	25.02
1295	1.73490901693782	0	Vein	23	8.84937751743148	-3.55365372452647	1.89928821629603	-1.11559819270417	-1.17375609284186	A	28	1	0	59.94	25.02
1296	1.58555161470779	0	Vein	23	8.2191346602379	-2.50380080659405	2.04382038817325	0.198675662348376	-1.50070152985786	A	28	1	0	59.94	25.02
1297	1.60810376917235	0	Vein	23	7.20535943989509	-1.97358046609483	2.12275909734253	0.449017216177415	-1.22174497675052	A	28	1	0	59.94	25.02
1298	1.63076467463466	0	Vein	23	7.3525284854377	-2.759418892903	1.6320890120331	-0.129520242569998	-1.09602530168912	A	28	1	0	59.94	25.02
1299	1.65352985994582	0	Vein	23	8.25776127809382	-2.58384572878389	2.07636902164995	-0.359387208647455	-1.46360176397791	A	28	1	0	59.94	25.02
1300	1.67639507679865	0	Vein	23	9.83922544213289	-3.16820883737481	2.6144614316795	-0.580921935967305	-1.55263975768508	A	28	1	0	59.94	25.02
1301	1.69935628735802	0	Vein	23	7.42630303921473	-1.87862339364031	2.59831429541092	-0.0412611196163156	-1.07272431475757	A	28	1	0	59.94	25.02
1302	1.72240965259077	0	Vein	23	7.90165683255717	-1.80828144452849	2.31732058984514	-0.0543308942027824	-1.63129500497172	A	28	1	0	59.94	25.02
1303	1.52715406769758	0	Vein	23	5.72314360558299	-1.54221386413101	1.57402654862914	-0.239564807089839	-1.08158945168465	A	28	1	0	59.94	25.02
1304	1.57230134493181	0	Vein	23	6.06567356040856	-1.66571135306225	1.7564893691176	0.355256158643903	-1.04990682889412	A	28	1	0	59.94	25.02
1305	1.59504085489939	0	Vein	23	6.87329996734066	-1.56789785976105	2.00380629590718	0.154268184865861	-1.44019546928927	A	28	1	0	59.94	25.02
1306	1.61788473644081	0	Vein	23	7.22159358921255	-2.37560206857656	1.82179408021107	-0.339837882728823	-1.1899544467525	A	28	1	0	59.94	25.02
1307	1.64082863032808	0	Vein	23	6.44971701408059	-1.76452551903886	2.08245263231183	0.0192897837607681	-0.986359291217276	A	28	1	0	59.94	25.02
1308	1.66386839920909	0	Vein	23	7.18368123074268	-2.45717159931931	1.86654304707823	-0.393166289840589	-1.06477027646648	A	28	1	0	59.94	25.02
1309	1.68700011492445	0	Vein	23	8.18143958254052	-2.07460961470243	2.53046710418457	-0.0206024549834531	-1.45765036634224	A	28	1	0	59.94	25.02
1310	1.46876975067533	0	Vein	23	5.7506888658627	-2.14901230527174	1.44992957379048	0.0239923784119742	-0.702190186029105	A	28	1	0	59.94	25.02
1311	1.55937840107282	0	Vein	23	6.16203191282823	-1.42841682051966	1.51587447248024	0.46431401170962	-1.41123555637809	A	28	1	0	59.94	25.02
1312	1.58230363939929	0	Vein	23	6.97991661936094	-1.70460273888002	2.08425118110874	-0.00761903520107166	-1.34574200510678	A	28	1	0	59.94	25.02
1313	1.60532878217087	0	Vein	23	5.77967815298335	-1.195371880439	1.86133942720484	-0.0978515223944216	-1.14242400126698	A	28	1	0	59.94	25.02
1314	1.62844959165531	0	Vein	23	5.63948386585338	-1.93101850559831	1.46548788468178	0.0495551972628838	-0.819899988339509	A	28	1	0	59.94	25.02
1315	1.65166205028289	0	Vein	23	7.62812068946954	-2.21707015121563	2.25375703414004	0.443206133556248	-1.18835494977663	A	28	1	0	59.94	25.02
1316	1.67496234770014	0	Vein	23	8.27466816315365	-1.55646301203834	2.82822442407083	0.381719518275059	-1.67519080389799	A	28	1	0	59.94	25.02
1317	1.69834686862484	0	Vein	23	7.36994314065376	-2.17579410821389	1.76068587001407	-0.634889043648594	-1.41426273548892	A	28	1	0	59.94	25.02
1318	1.41040030663047	0	Vein	23	7.09767790442437	-2.0490719805111	2.28706470488994	0.529335225279956	-0.955887555430326	A	28	1	0	59.94	25.02
1319	1.43283688602371	0	Vein	23	6.8976307882355	-2.0475225410511	1.94136158208488	0.396304078939947	-1.10545206067112	A	28	1	0	59.94	25.02
1320	1.47808058718807	0	Vein	23	4.52539758366156	-1.77721580414595	0.999154574717785	0.128548444484406	-0.535383016731003	A	28	1	0	59.94	25.02
1321	1.5008765390556	0	Vein	23	4.75877818537106	-1.50346200978183	1.24875872809819	0.47028330937225	-0.668856521471106	A	28	1	0	59.94	25.02
1322	1.61640014634575	0	Vein	23	8.39203842689776	-3.94839144081468	1.18349186704295	-0.748367830878624	-0.891602532919402	A	28	1	0	59.94	25.02
1323	1.63978318349985	0	Vein	23	6.74061274186016	-1.40934349236412	2.64003472590102	0.495843543420944	-1.0110783736892	A	28	1	0	59.94	25.02
1324	1.6632498990703	0	Vein	23	7.06234269430462	-1.07768225903689	3.07368612460105	0.607841593431661	-1.12295676730135	A	28	1	0	59.94	25.02
1325	1.68679680065858	0	Vein	23	5.66477605497104	-1.69706026950914	1.64494213768895	0.209935470984116	-0.881163042741209	A	28	1	0	59.94	25.02
1326	1.3520476618147	0	Vein	23	5.94863326026568	-1.99995758813485	2.01044853052461	0.508411671316702	-0.39225248691378	A	28	1	0	59.94	25.02
1327	1.37443866092782	0	Vein	23	7.26418672200501	-2.21246736378662	2.38019718982766	0.357246871152518	-0.872967108622059	A	28	1	0	59.94	25.02
1328	1.39696179889562	0	Vein	23	5.42754775555613	-1.42495447774802	2.12659626574371	0.551230447869598	-0.537059973357032	A	28	1	0	59.94	25.02
1329	1.41961078630042	0	Vein	23	5.8207960340238	-1.50634786421068	1.58824527295693	0.725445248900968	-1.02309483736745	A	28	1	0	59.94	25.02
1330	1.44237969469674	0	Vein	23	5.70482310453109	-1.62626532742198	1.26282886133094	0.317524097506584	-1.18919708205362	A	28	1	0	59.94	25.02
1331	1.46526293369231	0	Vein	23	5.57626743945646	-1.57025841138914	1.17801625800267	0.176603176260113	-1.24049132398857	A	28	1	0	59.94	25.02
1332	1.48825522949456	0	Vein	23	5.35691172190649	-1.30380457063606	1.42740433531714	0.426271332452853	-1.11128143239476	A	28	1	0	59.94	25.02
1333	1.51135160484561	0	Vein	23	6.75247147212815	-2.35492972146281	1.36376662691609	-0.074804330839101	-1.24793306986561	A	28	1	0	59.94	25.02
1334	1.5345473602685	0	Vein	23	7.97277196994409	-2.54077409659307	1.97852552795915	-0.433606310488871	-1.39314557820271	A	28	1	0	59.94	25.02
1335	1.55783805654851	0	Vein	23	6.57924723538287	-2.5560077354686	1.48558190736656	-0.078044228994596	-0.869775344663319	A	28	1	0	59.94	25.02
1336	1.6046877190709	0	Vein	23	6.58384761493571	-2.53302973127993	1.78083521908366	0.279135689899588	-0.525049325614236	A	28	1	0	59.94	25.02
1337	1.62823896634348	0	Vein	23	7.1062899664924	-1.43935623693439	3.03217772021754	1.02419033025666	-0.862466717951839	A	28	1	0	59.94	25.02
1338	1.65186968898511	0	Vein	23	6.76622107348319	-0.255524451488078	2.36746761122829	1.50729485363499	-0.422554184501899	A	28	1	0	59.94	25.02
1339	1.67557652446625	0	Vein	23	4.75578299902858	-0.118104389871063	1.83268110319123	0.909034727875928	0.0459482928288654	A	28	1	0	59.94	25.02
1340	1.29371408940489	0	Vein	23	6.13918528958547	-2.02935112202213	1.56905659798811	0.280231827479502	-0.927909579131052	A	28	1	0	59.94	25.02
1341	1.31605514086107	0	Vein	23	6.04387055188894	-1.69063020686114	1.73008047301059	0.379152455906217	-1.02907521663744	A	28	1	0	59.94	25.02
1342	1.33853576886654	0	Vein	23	6.70175615844192	-1.38808716678842	2.40084837309484	0.40711493541622	-1.18769891149475	A	28	1	0	59.94	25.02
1343	1.3611490577338	0	Vein	23	6.05122511993177	-1.62554552657803	2.29402289221477	-0.38792086714081	-0.482110457104054	A	28	1	0	59.94	25.02
1344	1.3838885042843	0	Vein	23	4.96747638742806	-1.07807878725957	2.218446517141	0.158738694147102	-0.289579934359075	A	28	1	0	59.94	25.02
1345	1.40674799068527	0	Vein	23	5.23624057691984	-1.61046746072123	1.56794657306081	0.417442725458425	-0.689957809255761	A	28	1	0	59.94	25.02
1346	1.42972175908112	0	Vein	23	5.9724914769275	-1.03173844622026	1.56268051445397	0.984765543754989	-1.40030015709581	A	28	1	0	59.94	25.02
1347	1.47599076990152	0	Vein	23	6.50046040038686	-1.98901927305613	1.6637888809793	0.623164523669355	-1.01163976879682	A	28	1	0	59.94	25.02
1348	1.49927609138075	0	Vein	23	7.24006025486418	-2.19775553313282	1.90109827220566	0.443717559353625	-1.20254762158065	A	28	1	0	59.94	25.02
1349	1.52265581324986	0	Vein	23	6.2278221189423	-2.33033983469536	1.47741754691469	-0.486193467469544	-0.874220439453897	A	28	1	0	59.94	25.02
1350	1.54612565309143	0	Vein	23	4.67060018035585	-1.8248305541837	1.07798458538872	0.260187524223773	-0.46488920080575	A	28	1	0	59.94	25.02
1351	1.56968156858561	0	Vein	23	5.23444671220727	-1.87740842481852	1.39909511140255	0.569807027720018	-0.431526406040925	A	28	1	0	59.94	25.02
1352	1.59331974206482	0	Vein	23	5.99889875564563	-1.76774559360759	1.65126945305262	0.980776419825765	-0.694027167799701	A	28	1	0	59.94	25.02
1353	1.61703656614061	0	Vein	23	5.61136075615829	-1.28411584122781	2.0935995218296	1.11416568948264	-0.323392845120286	A	28	1	0	59.94	25.02
1354	1.66469270859788	0	Vein	23	4.48223124260622	-0.712751074713147	1.78529321915065	0.790340021898041	-0.20926850515375	A	28	1	0	59.94	25.02
1355	1.19130685305701	0	Artery	23	4.06186247956951	-1.11342676056368	1.24313101670276	-0.178623020413264	-0.651517892266242	A	28	1	0	59.94	25.02
1356	1.28012231912714	0	Vein	23	4.11906859066363	-0.825376986630342	1.68715787502889	0.0319058633510728	-0.531046067447657	A	28	1	0	59.94	25.02
1357	1.30269648828481	0	Vein	23	6.05275483226293	-1.87156717858315	1.68155858027144	0.181992201563871	-0.953935890441974	A	28	1	0	59.94	25.02
1358	1.32540371635886	0	Vein	23	6.6584004136175	-1.51124283187787	2.61990933166601	0.103409493963292	-0.84498648963504	A	28	1	0	59.94	25.02
1359	1.34823728036735	0	Vein	23	5.75056204001839	-1.6644079003884	2.08953225386106	0.695611665607284	-0.511686762942625	A	28	1	0	59.94	25.02
1360	1.37119086895041	0	Vein	23	5.54612622814976	-1.31685712773287	2.34756479471117	0.693070190173901	-0.205920933868354	A	28	1	0	59.94	25.02
1361	1.41743476576269	0	Vein	23	5.23022309037046	-1.42060738411801	1.38532444414144	0.48012291075388	-0.953663288846151	A	28	1	0	59.94	25.02
1362	1.44071426604025	0	Vein	23	7.22381587124829	-1.33996934862541	1.67475708994513	1.04371410793	-1.79554142000358	A	28	1	0	59.94	25.02
1363	1.46409212812486	0	Vein	23	6.36230363965348	-0.843282320419742	2.3635870718333	0.168279157825074	-1.36877630465332	A	28	1	0	59.94	25.02
1364	1.48756371459802	0	Vein	23	7.43726338101615	-2.07116489705302	2.12371006433691	-0.281241903513146	-1.30402062550751	A	28	1	0	59.94	25.02
1365	1.53477084346495	0	Vein	23	6.20154010658507	-2.22004740429643	1.51262210154579	-0.402947505864604	-0.920321601138526	A	28	1	0	59.94	25.02
1366	1.55849839061838	0	Vein	23	5.72232033452676	-1.64124763961517	1.58253537009548	-0.121846767677367	-1.01966834913826	A	28	1	0	59.94	25.02
1367	1.58230363939929	0	Vein	23	4.22793194938154	-0.694770741641867	1.43665877321996	0.842043761650717	-0.781571490627527	A	28	1	0	59.94	25.02
1368	1.04761904761905	0	Artery	23	8.95563477564446	-2.98824385560852	2.11037751359907	0.28041022438634	-1.48579657057292	A	28	1	0	59.94	25.02
1369	1.0686869685435	0	Artery	23	7.57387745023543	-2.27408661012865	2.03043227417334	0.177593995990185	-1.30894858214972	A	28	1	0	59.94	25.02
1370	1.0899770119692	0	Artery	23	7.42945301461097	-1.58966514250618	2.09679470977182	0.628911243634895	-1.62545377366585	A	28	1	0	59.94	25.02
1371	1.11147641387215	0	Artery	23	4.19139886191743	-0.266621498363288	1.57695480669868	0.584633080106347	-0.88334625787575	A	28	1	0	59.94	25.02
1372	1.17711550284136	0	Artery	23	4.18075000183552	-0.717219112181443	1.20337119633809	0.0723562665842329	-1.03776187336556	A	28	1	0	59.94	25.02
1373	1.19934080533722	0	Artery	23	2.90482898242824	-0.350271209625598	1.19912041221933	0.318937311868702	0.273140169008769	A	28	1	0	59.94	25.02
1374	1.28973137880663	0	Artery	23	3.81584509863265	-0.560010179101952	1.55695091868417	0.49758019741082	-0.696307490053718	A	28	1	0	59.94	25.02
1375	1.31266290426246	0	Artery	23	5.12797970730398	-0.631136948828877	2.41390418861513	0.449316271389805	-0.394179782622495	A	28	1	0	59.94	25.02
1376	1.3588794236362	0	Vein	23	5.03762762257608	-0.909751159813077	2.31231043947144	0.19037380206302	-0.435197725328194	A	28	1	0	59.94	25.02
1377	1.38215259830044	0	Vein	23	5.23926812275329	-1.30540869385144	2.08510043252401	0.439235710023842	-0.56891253668692	A	28	1	0	59.94	25.02
1378	1.4290019192642	0	Vein	23	6.04194612221286	-1.73812423728059	1.44933340823863	0.64456161914313	-1.07019628030272	A	28	1	0	59.94	25.02
1379	1.45256829392841	0	Vein	23	6.27159778137724	-0.93031247315683	1.99357626796773	1.2098655081581	-1.33177836193458	A	28	1	0	59.94	25.02
1380	1.47622311791868	0	Vein	23	6.08017430749763	-0.977817546470648	1.61880895225768	0.862368643183861	-1.52174503972933	A	28	1	0	59.94	25.02
1381	1.49996220662895	0	Vein	23	5.19873875235078	-1.4961264541963	1.57507836908625	-0.109182343412434	-0.8142653582232	A	28	1	0	59.94	25.02
1382	1.30032483295591	1	Artery	23	5.61779580654445	-2.15659950061873	1.11295241843217	0.411656591832826	-0.682001709243085	A	28	1	0	59.94	25.02
1383	1.2771717975486	1	Artery	23	5.62400637484622	-2.25736513013972	1.08640643421991	0.0975952084626881	-0.754493724267432	A	28	1	0	59.94	25.02
1384	1.25413827458992	1	Artery	23	5.59252705183071	-2.13999702032428	1.40600094450984	0.0942122688377818	-0.611089227675843	A	28	1	0	59.94	25.02
1385	1.23123097151405	1	Artery	23	4.60587746618208	-1.61436315117404	1.38543798169829	0.293534942260589	-0.412032014717678	A	28	1	0	59.94	25.02
1386	1.20845706614907	1	Artery	23	3.67074784818939	-1.14593397734518	1.05689252088845	-0.11479722613107	-0.549379697630086	A	28	1	0	59.94	25.02
1387	1.1858242442799	1	Artery	23	4.36824744479436	-1.0898341566076	1.48554690909703	-0.250630731236005	-0.622506788409504	A	28	1	0	59.94	25.02
1388	1.163340740284	1	Artery	23	4.00214422220644	-1.20479494807759	1.37808541126527	0.156927108041686	-0.439950912370666	A	28	1	0	59.94	25.02
1389	1.14101538104148	1	Artery	23	4.22274962506182	-1.23292040646548	1.6986410311633	0.0516558004728561	-0.136236362874618	A	28	1	0	59.94	25.02
1390	1.11885763331539	1	Artery	23	3.7412452311772	-1.01697597799298	1.2898516486063	-0.0156366673787766	-0.503012104272937	A	28	1	0	59.94	25.02
1391	1.09687765478615	1	Artery	23	4.08617507144059	-0.772370192374201	1.33272135029296	-0.197017237466646	-0.80487630885146	A	28	1	0	59.94	25.02
1392	1.07508634890244	1	Artery	23	3.61860661951305	-0.159037704580972	1.55350527411773	0.142034471773782	-0.82240460908732	A	28	1	0	59.94	25.02
1393	1.05349542367765	1	Artery	23	3.10468083761062	0.0347879406103249	1.25201821109585	0.537202839906712	-0.0372046830133687	A	28	1	0	59.94	25.02
1394	1.03211745451247	1	Artery	23	2.87099377675662	-0.554043000667268	1.23908165841701	-0.0684300006727066	-0.256621208767752	A	28	1	0	59.94	25.02
1395	0.833581595672548	1	Vein	23	7.69320165456534	-1.49989014123633	3.33346442376481	-0.120513037696788	-0.690319128597956	A	28	1	0	59.94	25.02
1396	0.815697745363675	1	Vein	23	11.2085231447026	-2.48808356484703	4.58535491847296	-0.456697627116593	-0.999068881411014	A	28	1	0	59.94	25.02
1397	0.798272653311476	1	Vein	23	10.763270373571	-2.51497783077609	3.99982120116467	-0.547062023598106	-1.32630691210643	A	28	1	0	59.94	25.02
1398	0.781337013294949	1	Vein	23	9.48566738925378	-1.85646247689616	3.90620591271854	-0.357161152025726	-1.03243907083083	A	28	1	0	59.94	25.02
1399	0.99005542802759	0	Artery	23	9.99048063791676	-3.06934380028959	3.06353636714834	-0.298637283552813	-1.37364618115621	A	28	1	0	59.94	25.02
1400	1.01096595105622	0	Artery	23	7.61365037221151	-2.15737741866286	2.52578362211277	-0.0141514897763434	-1.04420603675587	A	28	1	0	59.94	25.02
1401	1.03211745451247	0	Artery	23	5.93933010298279	-1.33554766927871	1.80108272007946	0.426295374505961	-1.18969200149408	A	28	1	0	59.94	25.02
1402	1.05349542367765	0	Artery	23	3.51500751785318	-0.559150568632624	1.09862050477558	0.321769043067275	-0.837066403226686	A	28	1	0	59.94	25.02
1403	1.11885763331539	0	Artery	23	4.12932313637069	-0.531490117823784	1.7191701768211	-0.211526914547328	-0.584743444795671	A	28	1	0	59.94	25.02
1404	1.14101538104148	0	Artery	23	5.87155419634567	-1.51960953852912	2.01895724376093	0.279086679391752	-0.869734968190139	A	28	1	0	59.94	25.02
1405	1.163340740284	0	Artery	23	4.33449339929369	-1.19093036181586	1.5200984156118	0.762014458536002	-0.371611609973784	A	28	1	0	59.94	25.02
1406	1.1858242442799	0	Artery	23	2.80318489340308	-0.627350785192878	1.24600017333653	0.174663011695075	-0.189904724555688	A	28	1	0	59.94	25.02
1407	1.23123097151405	0	Artery	23	2.87644763429147	-0.221748986418544	1.39437585049707	0.039246657915996	0.249480709814267	A	28	1	0	59.94	25.02
1408	1.25413827458992	0	Artery	23	3.62017523439341	-0.453746531399897	1.64567165363806	0.388015607335235	-0.124689204653512	A	28	1	0	59.94	25.02
1409	1.30032483295591	0	Artery	23	2.45130923300101	0.388491947376788	1.09845771858819	0.0226914056477199	-0.250715251074295	A	28	1	0	59.94	25.02
1410	1.34696475787487	0	Artery	23	3.88107005643137	-0.0488439694417642	1.93968508178101	0.0249175219673944	-0.230749863018051	A	28	1	0	59.94	25.02
1411	1.3704402854425	0	Artery	23	4.17145551512621	-0.579103949534546	1.71465992228117	-0.0651215701129108	-0.678329618602439	A	28	1	0	59.94	25.02
1412	1.39401254479889	0	Artery	23	4.4838131342531	-1.09387628242919	1.94157110994473	0.137543462983378	0.0589331752344599	A	28	1	0	59.94	25.02
1413	1.4176767107616	0	Artery	23	4.39055986538122	-1.13644045468056	1.69437258559065	0.1260179779332	-0.47803642410949	A	28	1	0	59.94	25.02
1414	1.44142825679988	0	Artery	23	6.44333896189261	-0.295236940941005	2.22640368283816	1.16871099074942	-1.21208321796887	A	28	1	0	59.94	25.02
1415	1.4891767498488	0	Artery	23	4.42803209260293	-1.1082499917604	1.81441700440088	0.689650501576861	-0.370350091946603	A	28	1	0	59.94	25.02
1416	1.56135661113026	0	Artery	23	5.98613976984376	-2.22794879489062	1.54329266260342	-0.198822247469047	-0.744387687411346	A	28	1	0	59.94	25.02
1417	1.58555161470779	0	Artery	23	7.67357268784481	-2.13837724463015	2.47402228098607	0.951183835098332	-0.98057703510409	A	28	1	0	59.94	25.02
1418	1.60980907587545	0	Artery	23	6.97902301437041	-2.73405606488845	1.91877417614017	0.550840079950585	-0.315643599400335	A	28	1	0	59.94	25.02
1419	1.35913179236781	1	Artery	23	7.45372878793742	-2.96806960441559	2.02600065753903	0.197063944127087	-0.471511888965415	A	28	1	0	59.94	25.02
1420	1.33545749165525	1	Artery	23	7.5497389678889	-2.73640036185595	2.00072269332308	0.501238202194053	-0.779721112115227	A	28	1	0	59.94	25.02
1421	1.31187883476238	1	Artery	23	6.83751596024692	-2.41282043372328	1.58498072066664	0.466837941349604	-0.936480495438642	A	28	1	0	59.94	25.02
1422	1.28840107274988	1	Artery	23	5.80361897012354	-2.1129375608846	1.41625002211813	0.35970306395182	-0.691443128879887	A	28	1	0	59.94	25.02
1423	1.26502982317206	1	Artery	23	4.25814878521332	-1.67011346130191	1.0866869429126	-0.0479615196939169	-0.433846669760979	A	28	1	0	59.94	25.02
1424	1.24177110002311	1	Artery	23	3.98565535403185	-1.2276235834428	1.31214137675354	-0.113412430243615	-0.460714570752061	A	28	1	0	59.94	25.02
1425	1.21863134633762	1	Artery	23	3.46122485583035	-0.741439043068376	1.25354876040349	0.0342661034334151	-0.57130065273666	A	28	1	0	59.94	25.02
1426	1.19561746967282	1	Artery	23	2.36994317184045	-0.203297984741005	0.858890488190738	-0.0249081290847736	-0.569678946477736	A	28	1	0	59.94	25.02
1427	1.17273688071247	1	Artery	23	2.89494643483239	-0.201216365248209	1.14955448542031	-0.0550188094274654	-0.628857094015871	A	28	1	0	59.94	25.02
1428	1.14999753524334	1	Artery	23	2.33751110376205	-0.625610922698567	0.803741629183314	0.206446250456284	-0.315667184335568	A	28	1	0	59.94	25.02
1429	1.12740797976352	1	Artery	23	4.74059698607599	-1.1619196707977	2.0310282869767	0.0166861311613352	-0.22731587674465	A	28	1	0	59.94	25.02
1430	1.1049774009858	1	Artery	23	3.41522686042681	-0.557371576003838	1.4650631413498	-0.137603370773559	-0.366714217387216	A	28	1	0	59.94	25.02
1431	1.0827156794978	1	Artery	23	2.73744593592629	0.0470085549636578	1.27809430532576	-0.0985251476452761	-0.480825967529076	A	28	1	0	59.94	25.02
1432	1.06063344783087	1	Artery	23	2.40055896249385	0.520940841004135	1.05785137791578	0.0212596956220959	-0.125072705657249	A	28	1	0	59.94	25.02
1433	1.03874215316939	1	Artery	23	2.84289314856169	0.193740436676313	1.20302183783135	0.431497081469188	0.093131295315779	A	28	1	0	59.94	25.02
1434	1.01705412489726	1	Artery	23	2.55966515302397	0.424660342544144	1.16893946412256	0.25407251717006	0.133883018792123	A	28	1	0	59.94	25.02
1435	0.974342036262481	1	Artery	23	4.16665994431766	-1.24924489399621	1.4608666407027	0.184127273035421	-0.436842404575035	A	28	1	0	59.94	25.02
1436	0.953347723596258	1	Artery	23	4.43789305227307	-1.0970923612334	1.52958123555885	0.14168549628657	-0.696762784072708	A	28	1	0	59.94	25.02
1437	0.932616342678159	1	Artery	23	5.24050252414322	-0.675541300514021	2.30300257185207	-0.320778304047239	-0.507703279775582	A	28	1	0	59.94	25.02
1438	0.852700126462366	1	Vein	23	6.3445194930755	-0.692251898187741	3.00459046138381	0.534560062661427	-0.599100517964517	A	28	1	0	59.94	25.02
1439	0.833581595672548	1	Vein	23	4.09161798964172	-0.392272351397967	1.92847640516568	0.325711646463118	-0.56503707230511	A	28	1	0	59.94	25.02
1440	0.814856385938783	1	Vein	23	5.00002018993882	-1.07698685511418	2.25497711224749	-0.21231310416922	0.212443915761278	A	28	1	0	59.94	25.02
1441	0.796552236110481	1	Vein	23	10.8738107884345	-2.28848588071476	4.49418959158614	-0.839118822477161	-0.717726155504049	A	28	1	0	59.94	25.02
1442	0.778698839145255	1	Vein	23	13.0681153913197	-2.52006547871453	5.06411992893634	-0.840292308636103	-1.64926724406866	A	28	1	0	59.94	25.02
1443	0.761327906624928	1	Vein	23	12.0637369642856	-2.72567437799327	4.63887598456043	-0.453073371114533	-1.44798899043762	A	28	1	0	59.94	25.02
1444	0.912165821142609	0	Artery	23	12.8142700787273	-3.50155739133532	4.42478897788603	-0.16701331368217	-1.68438972673893	A	28	1	0	59.94	25.02
1445	0.932616342678159	0	Artery	23	12.38816875112	-3.62973130576386	4.02380793700994	-0.323276810029587	-1.64526810036931	A	28	1	0	59.94	25.02
1446	0.953347723596258	0	Artery	23	9.83833119759028	-3.01059164873733	3.30305988022954	-0.0829791155687012	-1.11275037859647	A	28	1	0	59.94	25.02
1447	0.974342036262481	0	Artery	23	6.83056183829486	-1.53974586583541	2.36752699238894	-0.0774908449121544	-1.13641029253374	A	28	1	0	59.94	25.02
1448	0.995582647124906	0	Artery	23	4.03119263070163	-0.192096685286615	1.56627593273776	0.190426811218081	-1.03940727219447	A	28	1	0	59.94	25.02
1449	1.06063344783087	0	Artery	23	3.24848103086808	-0.906503223293699	1.21656418335252	-0.0566244376967261	-0.304068204526902	A	28	1	0	59.94	25.02
1450	1.0827156794978	0	Artery	23	4.81831341601577	-1.16348873719464	1.7658382119402	-0.273285590841188	-0.581426445211753	A	28	1	0	59.94	25.02
1451	1.1049774009858	0	Artery	23	6.27743951430217	-1.55740682741483	2.26046660419995	0.681044817302786	-0.855944443655865	A	28	1	0	59.94	25.02
1452	1.12740797976352	0	Artery	23	5.31063169543924	-1.25542243882281	1.92936904867333	0.993808310819165	-0.596663270970598	A	28	1	0	59.94	25.02
1453	1.14999753524334	0	Artery	23	4.79527998996059	-0.973492828609234	1.68593218782318	0.415507857224965	-0.878224460834023	A	28	1	0	59.94	25.02
1454	1.21863134633762	0	Artery	23	3.68301013670474	-0.679051164856245	1.6699204840427	0.0962772688294212	-0.322664566035611	A	28	1	0	59.94	25.02
1455	1.24177110002311	0	Artery	23	3.39830544728149	-0.257707485454681	1.33896773668652	0.595562031756259	-0.357581199593296	A	28	1	0	59.94	25.02
1456	1.55144033729351	0	Artery	23	4.48202337197722	-1.89286104447855	0.91046707939104	0.0701004872272197	-0.447505296602414	A	28	1	0	59.94	25.02
1457	1.57578760496576	0	Artery	23	6.22551054979928	-2.35201206382058	1.92865376730714	0.14865188924302	-0.313485050612091	A	28	1	0	59.94	25.02
1458	1.60019308642182	0	Artery	23	7.07469489693702	-2.84260299168081	1.82109058409726	-0.00412629881580065	-0.592026156424195	A	28	1	0	59.94	25.02
1459	1.62465415820932	0	Artery	23	7.21650356769536	-2.62333566180173	2.1172237170218	0.116363486922845	-0.673814359229793	A	28	1	0	59.94	25.02
1460	1.39622506940838	1	Artery	23	8.81646362999899	-3.29155327833077	2.305867437411	0.356665107987494	-0.913793962223727	A	28	1	0	59.94	25.02
1461	1.37219100830216	1	Artery	23	8.79298433508423	-3.16469567023276	2.34881010211429	0.136892263762525	-1.06764818592943	A	28	1	0	59.94	25.02
1462	1.34823728036735	1	Artery	23	7.00288813086893	-2.28716650634964	1.83242317566516	-0.104275863755285	-1.11841184953823	A	28	1	0	59.94	25.02
1463	1.32436824454739	1	Artery	23	6.09038442074879	-1.33416444267535	1.83042483225629	-0.2193191682351	-1.23412550095102	A	28	1	0	59.94	25.02
1464	1.30058856378368	1	Artery	23	3.93739954401417	-0.70462117789136	1.40353832525184	0.373222333398525	-0.774758578915745	A	28	1	0	59.94	25.02
1465	1.27690323024512	1	Artery	23	2.80436112039521	-0.32074993875094	1.2780969758648	-0.140096375068857	-0.244453634181549	A	28	1	0	59.94	25.02
1466	1.2533175928958	1	Artery	23	2.96507922609405	-0.380921418217654	1.36996362672513	-0.0930209985286021	-0.240411809970856	A	28	1	0	59.94	25.02
1467	1.22983738762488	1	Artery	23	3.30343440269807	-0.189871208449471	1.1835404120879	0.133685500686974	-0.897662085828575	A	28	1	0	59.94	25.02
1468	1.20646877018182	1	Artery	23	2.42169731400438	-0.109541032819587	1.09321953994057	0.243869144272724	-0.292304002682698	A	28	1	0	59.94	25.02
1469	1.18321835217944	1	Artery	23	2.90082253867291	-0.762381633259516	0.777904302981418	-0.197998727093032	-0.560678785652556	A	28	1	0	59.94	25.02
1470	1.16009324044691	1	Artery	23	3.02235899752149	-0.506596169304404	0.847799832821959	-0.136095745756037	-0.742697171436694	A	28	1	0	59.94	25.02
1471	1.13710108003341	1	Artery	23	3.06232947537802	-1.04946891368934	1.05043118143432	0.340745531518076	-0.126926015012688	A	28	1	0	59.94	25.02
1472	1.114250101181	1	Artery	23	3.73007676024947	-0.707088671652493	1.72115921065015	0.274050137424442	-0.215624680657031	A	28	1	0	59.94	25.02
1473	1.09154917059963	1	Artery	23	2.5838094882149	-0.63275630489957	1.12194877782268	0.234363524598675	-0.170539691510923	A	28	1	0	59.94	25.02
1474	1.06900784738831	1	Artery	23	2.50328981613642	0.0535371249986146	1.07331826510196	0.29023193689061	-0.275538373966871	A	28	1	0	59.94	25.02
1475	1.04663644395033	1	Artery	23	1.72344804917539	-0.146459648138802	0.842287376501866	0.0675246758090976	-0.0315184657485852	A	28	1	0	59.94	25.02
1476	1.02444609224613	1	Artery	23	1.87786086209421	-0.269118221891074	0.82506687373037	-0.0821257743424506	-0.193485094184182	A	28	1	0	59.94	25.02
1477	0.980657607120665	1	Artery	23	1.62353377297318	-0.0603588856181674	0.792530828222045	-0.0510165566976801	-0.132587610503406	A	28	1	0	59.94	25.02
1478	0.959086512664791	1	Artery	23	2.76104577410621	-0.183703047037363	1.3017326044995	0.219095804198327	-0.325343931266034	A	28	1	0	59.94	25.02
1479	0.937750722331665	1	Artery	23	2.79002401257	-0.645682632286432	1.21165618628287	0.362803609687149	-0.23390005563397	A	28	1	0	59.94	25.02
1480	0.916666666666667	1	Artery	23	5.05443597801393	-1.04377222414548	2.14194851486412	0.102988796296144	-0.55975853876936	A	28	1	0	59.94	25.02
1481	0.895852119720751	1	Artery	23	5.64204820801083	-1.33055511954828	2.17941852208436	0.165766697702634	-0.729968507093598	A	28	1	0	59.94	25.02
1482	0.875326307798821	1	Artery	23	6.87454359596816	-1.7693174105035	2.67232089712069	-0.290348170244155	-0.594437492996883	A	28	1	0	59.94	25.02
1483	0.855110023287903	1	Artery	23	7.33468754553984	-1.63702442574874	2.91637509214047	-0.387462253121601	-0.717265323674107	A	28	1	0	59.94	25.02
1484	0.815697745363675	1	Vein	23	3.66711663878968	-0.42332047395013	1.72115567596607	0.331489066459285	-0.269685514882516	A	28	1	0	59.94	25.02
1485	0.796552236110481	1	Vein	23	3.80177582346161	-0.516737924878073	1.56031912598358	-0.617892761018766	0.439241295196785	A	28	1	0	59.94	25.02
1486	0.777817459305202	1	Vein	23	7.75421541347683	-1.29591973811711	3.54819271583179	-0.506043193589119	-0.0725189035504132	A	28	1	0	59.94	25.02
1487	0.75952380952381	1	Vein	23	12.1107156239338	-1.8888474454929	5.30196405190482	-0.715421823378614	-0.984639309471928	A	28	1	0	59.94	25.02
1488	0.74170392782652	1	Vein	23	13.3553078967526	-2.36392411707835	5.73608286831624	-0.398504634045358	-1.37416315215781	A	28	1	0	59.94	25.02
1489	0.724392778787298	1	Vein	23	8.27687887704089	-2.00351430893447	3.29007703226813	-0.0381427584600175	-0.855230485217382	A	28	1	0	59.94	25.02
1490	0.855110023287903	0	Artery	23	13.5688655801413	-4.13949807962693	4.36398250085574	-0.144368879896913	-1.72858347050563	A	28	1	0	59.94	25.02
1491	0.875326307798821	0	Artery	23	11.6182129127407	-2.99190566568493	4.20072251845298	0.110992794592035	-1.53670460762799	A	28	1	0	59.94	25.02
1492	0.895852119720751	0	Artery	23	10.5799625614646	-3.00598015724135	3.53580641234983	-0.158785312030501	-1.40525582145106	A	28	1	0	59.94	25.02
1493	0.916666666666667	0	Artery	23	10.100066161667	-2.88279846174674	2.67561008693116	-0.336723821742017	-1.88869926832537	A	28	1	0	59.94	25.02
1494	0.937750722331665	0	Artery	23	7.07241357668499	-2.26121904401611	2.01812030741311	-0.467831071712093	-0.999928669915702	A	28	1	0	59.94	25.02
1495	0.959086512664791	0	Artery	23	5.61335724459505	-0.942331112074184	1.74799651829846	-0.993539557277609	-0.784942069616524	A	28	1	0	59.94	25.02
1496	1.02444609224613	0	Artery	23	4.45404554931919	-0.775662289454926	1.95593779229445	-0.33832391963868	-0.196300752178699	A	28	1	0	59.94	25.02
1497	1.04663644395033	0	Artery	23	5.06897918470935	-1.70418354157711	1.59727051118912	-1.00074624831974	-0.010929576601491	A	28	1	0	59.94	25.02
1498	1.06900784738831	0	Artery	23	5.37642063458354	-1.6527779042931	1.87261670160859	0.0959716098170245	-0.537524861732212	A	28	1	0	59.94	25.02
1499	1.09154917059963	0	Artery	23	5.2013307257015	-1.20216160517346	1.62413679297751	0.344737418482409	-0.991592967795386	A	28	1	0	59.94	25.02
1500	1.114250101181	0	Artery	23	4.06534028184311	-0.813045026091115	1.5186844338479	0.202238819275493	-0.694008591251708	A	28	1	0	59.94	25.02
1501	1.32436824454739	0	Artery	23	3.69507825243636	-1.14570186198686	0.548484513200147	0.967159536030769	0.261271962852739	A	28	1	0	59.94	25.02
1502	1.54190520309415	0	Artery	23	2.87328925257287	-0.765581741850213	1.04444678425395	0.155896676855059	-0.358770517344579	A	28	1	0	59.94	25.02
1503	1.56640068664155	0	Artery	23	6.4179835925697	-2.23595346708768	1.41292378656526	0.185653854447208	-1.0526500992255	A	28	1	0	59.94	25.02
1504	1.5909501717463	0	Artery	23	7.01068980984746	-2.2182749587389	1.85745087977382	0.525757689735581	-1.04090637982822	A	28	1	0	59.94	25.02
1505	1.6155511966305	0	Artery	23	7.73549919472049	-2.4405906793597	2.2270229416944	0.171271505387346	-1.12758399653229	A	28	1	0	59.94	25.02
1506	1.45916448618119	1	Artery	23	8.95711162752052	-3.70714465647108	2.0980090667705	0.196182019929718	-0.717577070926232	A	28	1	0	59.94	25.02
1507	1.43475052545548	1	Artery	23	10.0722307483587	-3.95887513204337	1.98558460369037	0.998287195021633	-0.901651006835199	A	28	1	0	59.94	25.02
1508	1.41040030663047	1	Artery	23	8.51980651575198	-3.5356852266966	1.70225194728801	0.585396705813654	-0.671712450268198	A	28	1	0	59.94	25.02
1509	1.38611718901325	1	Artery	23	5.63278435205699	-2.47273804944978	1.24593672720713	0.129677589609606	-0.229439589204684	A	28	1	0	59.94	25.02
1510	1.36190476190476	1	Artery	23	5.51003341375683	-1.73487912824969	1.65409465642046	0.13989239246712	-0.750820931988669	A	28	1	0	59.94	25.02
1511	1.33776686362232	1	Artery	23	5.06750836706814	-1.23695162467907	1.61545371534031	-0.502584948979607	-0.754619633498744	A	28	1	0	59.94	25.02
1512	1.26584291151943	1	Artery	23	1.90373564631679	-0.317623404484929	0.835491918494947	-0.184648607696256	-0.0406603975023258	A	28	1	0	59.94	25.02
1513	1.24204726395403	1	Artery	23	3.63263391995775	-0.937118574306152	1.5530744699145	-0.00827426645964044	-0.0486251119977079	A	28	1	0	59.94	25.02
1514	1.21834987472136	1	Artery	23	4.25939222262777	-0.934536619774949	1.45855856392542	-0.126015271448136	-0.722505373200836	A	28	1	0	59.94	25.02
1515	1.19475659054788	1	Artery	23	3.40216907922843	-0.99502623000162	0.941383586453871	-0.142363949486483	-0.585613973848099	A	28	1	0	59.94	25.02
1516	1.17127370249989	1	Artery	23	4.62747347699418	-1.54657417581932	1.28621302837209	-0.0205177842642541	-0.647294896245189	A	28	1	0	59.94	25.02
1517	1.14790798575677	1	Artery	23	4.21812320066022	-1.55202690640526	1.09300312277156	0.0417781916066641	-0.510339774631046	A	28	1	0	59.94	25.02
1518	1.12466674328297	1	Artery	23	3.56525879263614	-1.01175316667292	1.18177156963022	0.167959817775067	-0.487055652013243	A	28	1	0	59.94	25.02
1519	1.10155785377592	1	Artery	23	3.63939765578171	-0.792474187219783	1.51751908797742	0.40089344117023	-0.436652060112756	A	28	1	0	59.94	25.02
1520	1.07858982429388	1	Artery	23	2.13678930572733	-0.548430409437181	0.915881930081265	0.194418354742504	-0.117292789810443	A	28	1	0	59.94	25.02
1521	1.05577184799148	1	Artery	23	2.38908525611167	-0.513890310054601	1.04134721094458	0.133825620792518	-0.230377344944048	A	28	1	0	59.94	25.02
1522	1.03311386741179	1	Artery	23	3.48090458904379	-0.786065517882978	1.46890155178385	0.125937460984489	-0.345248623036764	A	28	1	0	59.94	25.02
1523	1.01062664379677	1	Artery	23	3.93680292481997	-0.734462823160715	1.39626294554178	0.222333939364735	-0.76619097641238	A	28	1	0	59.94	25.02
1524	0.98832183288212	1	Artery	23	3.43433294831053	-0.527662453287796	1.36124761337845	0.13318834939402	-0.632080621874289	A	28	1	0	59.94	25.02
1525	0.966212067631733	1	Artery	23	2.79052121887173	-0.686585171505235	1.11535186844416	0.252222424302467	-0.306163673600231	A	28	1	0	59.94	25.02
1526	0.944311048335807	1	Artery	23	3.08790764914008	-0.866509959689225	0.914232312676429	0.0604704611840732	-0.520226529330084	A	28	1	0	59.94	25.02
1527	0.92263364043759	1	Artery	23	3.73130213813016	-1.34901722004057	1.15549075432698	-0.00992940339445895	-0.302125010967709	A	28	1	0	59.94	25.02
1528	0.901195980356847	1	Artery	23	5.2319518498324	-1.23495116599683	1.97143810693673	-0.35117507185077	-0.560940383356789	A	28	1	0	59.94	25.02
1529	0.880015589431075	1	Artery	23	4.14995643114914	-0.869995232807393	1.73937081487591	0.148105034868347	-0.491515035478354	A	28	1	0	59.94	25.02
1530	0.859111495882971	1	Artery	23	5.13866982046649	-0.941622320166241	2.0356404043677	-0.203544743477882	-0.702463009435447	A	28	1	0	59.94	25.02
1531	0.83850436442573	1	Artery	23	5.11954347314369	-0.941892484134835	2.13441460259517	-0.0695646797520745	-0.6366827784897	A	28	1	0	59.94	25.02
1532	0.81821663271403	1	Artery	23	6.25395265237063	-0.440221578975939	2.78197523290319	0.730220927678304	-0.700688321736987	A	28	1	0	59.94	25.02
1533	0.798272653311476	1	Artery	23	4.83783004706982	-0.545006393132214	2.2837965556887	-0.272000212627667	-0.124998391879675	A	28	1	0	59.94	25.02
1534	0.778698839145255	1	Artery	23	5.04145716107735	-0.42310393608355	1.61847574043994	-0.67101657137057	1.39326256697061	A	28	1	0	59.94	25.02
1535	0.75952380952381	1	Artery	23	5.90559735172323	-0.557825334296955	2.60516553990588	-0.315986684101334	1.11862142258471	A	28	1	0	59.94	25.02
1536	0.740778532671621	1	Vein	23	11.3539764486748	-1.23432583206647	4.80788140802645	-1.00107091537161	-1.24278122833413	A	28	1	0	59.94	25.02
1537	0.722496459359385	1	Vein	23	15.9953695780933	-2.55030322340895	6.79431416931173	-1.20218547766732	-1.38814166514803	A	28	1	0	59.94	25.02
1538	0.704713640561004	1	Vein	23	10.638966978368	-2.4012505846072	4.4300948809598	-0.403830571104675	-0.80344554053131	A	28	1	0	59.94	25.02
1539	0.798272653311476	0	Artery	23	11.4626205371903	-3.33748388056265	4.04982312501725	-0.345518878215767	-1.1974180726703	A	28	1	0	59.94	25.02
1540	0.81821663271403	0	Artery	23	12.2521216233598	-3.66459103391299	3.87757987837266	-0.113027390086267	-1.68059779567076	A	28	1	0	59.94	25.02
1541	0.83850436442573	0	Artery	23	10.1413052971442	-3.15695412377083	3.30406395407599	0.201176534286561	-1.19833869712445	A	28	1	0	59.94	25.02
1542	0.859111495882971	0	Artery	23	7.2035981275699	-2.24207949658131	1.97998472761955	0.374090997977024	-1.10602763886521	A	28	1	0	59.94	25.02
1543	0.880015589431075	0	Artery	23	7.72087075634946	-1.68449385904157	2.13536899679243	0.0294475839559262	-1.74298114488968	A	28	1	0	59.94	25.02
1544	0.901195980356847	0	Artery	23	6.90514823717228	-1.94088132296606	1.76064778226149	-0.150334799068192	-1.367108568767	A	28	1	0	59.94	25.02
1545	0.92263364043759	0	Artery	23	6.22643612693111	-1.58682147077972	2.11678985519257	-0.12802649870703	-0.9290322861194	A	28	1	0	59.94	25.02
1546	0.944311048335807	0	Artery	23	5.01036447906969	-0.957660151644594	1.87815057105581	-0.536427594786481	-0.562677792548681	A	28	1	0	59.94	25.02
1547	0.966212067631733	0	Artery	23	2.46494647133841	-0.43049788541124	1.0971654610307	-0.155465891873818	-0.107822542876253	A	28	1	0	59.94	25.02
1548	0.98832183288212	0	Artery	23	4.21277352629001	-1.37213010945317	1.59803069817607	-0.00157586159618259	-0.0101510343033039	A	28	1	0	59.94	25.02
1549	1.01062664379677	0	Artery	23	4.75692506087117	-0.82486071466812	1.61444170698736	-0.54677946579169	-0.756443143179781	A	28	1	0	59.94	25.02
1550	1.03311386741179	0	Artery	23	4.73576057389241	-1.4265531950612	1.52536176149415	-0.151393003334836	-0.605246173448213	A	28	1	0	59.94	25.02
1551	1.17127370249989	0	Artery	23	3.32146786237629	0.669861480007431	1.27923688420101	0.594455387620467	0.06354577306721	A	28	1	0	59.94	25.02
1552	1.19475659054788	0	Artery	23	2.98695893234068	-0.160619614981588	1.45435294183461	0.167089089161126	-0.28914651958861	A	28	1	0	59.94	25.02
1553	1.24204726395403	0	Artery	23	2.65807544176752	-0.0112539880544746	1.2322434131982	0.250506613730872	-0.157433665001526	A	28	1	0	59.94	25.02
1554	1.26584291151943	0	Artery	23	2.97182780750205	-0.391232173793528	1.15223594171996	0.476830899763668	0.169422669358441	A	28	1	0	59.94	25.02
1555	1.55739767829051	0	Artery	23	5.37529870311911	-1.33062761502467	2.15954978488917	0.63616325113688	-0.553310566373997	A	28	1	0	59.94	25.02
1556	1.58208687062789	0	Artery	23	8.36854166153151	-2.18137019443142	2.90429936731817	0.765884822882131	-1.15750442333131	A	28	1	0	59.94	25.02
1557	1.60682360144722	0	Artery	23	6.52846586626762	-2.06061033141801	2.18994584955615	0.590984253175576	-0.602678440062276	A	28	1	0	59.94	25.02
1558	1.49927609138075	1	Artery	23	9.16041182764981	-3.8569645407997	1.80997134626057	0.421450874427301	-0.805544041194018	A	28	1	0	59.94	25.02
1559	1.47459591297954	1	Artery	23	9.12858920367607	-3.89879346718589	1.82862579270006	0.381106481962425	-0.713209334783489	A	28	1	0	59.94	25.02
1560	1.4499687227841	1	Artery	23	9.11318029754699	-3.79629857588517	1.96083273070687	0.198576067976714	-0.859736205689529	A	28	1	0	59.94	25.02
1561	1.42539726729586	1	Artery	23	7.23195649501768	-2.72083449241176	1.75006396524557	0.289533435874093	-0.840663375857465	A	28	1	0	59.94	25.02
1562	1.40088447927123	1	Artery	23	4.44198075775479	-1.72641025126703	1.16569607827209	0.352446191342165	-0.275626615112893	A	28	1	0	59.94	25.02
1563	1.37643349312552	1	Artery	23	2.10343563572893	-0.571838256805138	0.880558413738584	-0.142341619759327	0.0352830713728233	A	28	1	0	59.94	25.02
1564	1.3520476618147	1	Artery	23	3.07898424952926	-0.368386272567337	1.17778865602144	-0.280618240497266	-0.487432867775213	A	28	1	0	59.94	25.02
1565	1.3277305753524	1	Artery	23	3.96211640732784	0.00775473646862056	1.51100376148524	-0.567263351311485	-0.665812072455852	A	28	1	0	59.94	25.02
1566	1.30348608113736	1	Artery	23	3.2436060468232	0.217357356675024	1.47369355625664	-0.360191853413247	-0.258001581392267	A	28	1	0	59.94	25.02
1567	1.27931830628589	1	Artery	23	2.28722898262528	0.196524455219188	1.05904058813115	-0.0583524652783515	-0.368968396277672	A	28	1	0	59.94	25.02
1568	1.25523168218609	1	Artery	23	2.73256242846287	-0.479614762871508	1.15828089684026	-0.281716359898755	-0.119457046058308	A	28	1	0	59.94	25.02
1569	1.23123097151405	1	Artery	23	3.77789072921929	-1.06900502080589	1.41640428515214	0.0757138207714076	-0.362816775768504	A	28	1	0	59.94	25.02
1570	1.20732129797883	1	Artery	23	4.82111269135774	-1.4526201040225	1.46207994198196	-0.0620329540034862	-0.706467429690258	A	28	1	0	59.94	25.02
1571	1.18350817909186	1	Artery	23	3.1391428883353	-0.632126021850825	1.36616465801239	0.298751363660095	-0.371896150903114	A	28	1	0	59.94	25.02
1572	1.15979756228728	1	Artery	23	4.45068432037679	-1.10824234785217	1.6386163569171	-0.136459892851749	-0.548258491216541	A	28	1	0	59.94	25.02
1573	1.13619586475392	1	Artery	23	5.31367919926537	-1.03969586795189	1.9256741197855	-0.11580292927411	-0.90297398472894	A	28	1	0	59.94	25.02
1574	1.1127100173749	1	Artery	23	4.48769332829104	-0.819118213168272	1.77427592164052	0.38137257206885	-0.753313643406988	A	28	1	0	59.94	25.02
1575	1.08934751320924	1	Artery	23	4.27934081565705	-0.724748089324711	1.93738980007778	0.402901057524141	-0.555260945592912	A	28	1	0	59.94	25.02
1576	1.06611646098821	1	Artery	23	4.27097025414506	-1.07546458526482	1.5314686228566	0.0718544354642079	-0.600459063213007	A	28	1	0	59.94	25.02
1577	1.04302564413876	1	Artery	23	4.28218627642084	-0.789644398907364	1.69734678613276	0.0307021510561809	-0.662829232393071	A	28	1	0	59.94	25.02
1578	1.02008458588407	1	Artery	23	4.6377914878618	-1.11329332695953	1.66638729285304	0.313782383252527	-0.697464036333158	A	28	1	0	59.94	25.02
1579	0.997303621005988	1	Artery	23	3.91990263574142	-0.79267085464282	1.45047544177965	0.186830786894294	-0.673128384261263	A	28	1	0	59.94	25.02
1580	0.974693974881964	1	Artery	23	3.11133051110234	-0.560139272138912	1.34885398927423	0.387551262134223	-0.431567226058569	A	28	1	0	59.94	25.02
1581	0.95226785042703	1	Artery	23	3.5844987550212	-1.01393291613698	1.37187164046644	0.207964372400842	-0.319494217878776	A	28	1	0	59.94	25.02
1582	0.930038523572437	1	Artery	23	4.01379038516112	-0.990914904760029	1.52915501164775	-0.131536276703843	-0.439785552662253	A	28	1	0	59.94	25.02
1583	0.908020447890271	1	Artery	23	4.23519086431129	-1.36146095648229	1.49029791110622	-0.139326611607724	-0.318230009276374	A	28	1	0	59.94	25.02
1584	0.886229368917024	1	Artery	23	4.5285584566257	-0.897869572281583	1.68691226539661	-0.316802789115013	-0.619626229333272	A	28	1	0	59.94	25.02
1585	0.864682448625766	1	Artery	23	3.92883905968799	-0.669161792116556	1.39560726168783	-0.307864545946588	-0.6591481396418	A	28	1	0	59.94	25.02
1586	0.843398400329289	1	Artery	23	3.64040750273008	-0.6060173468807	1.6732019926655	-0.154430821918029	-0.119907588629528	A	28	1	0	59.94	25.02
1587	0.822397634043731	1	Artery	23	5.32409554107782	-1.4284309009195	1.85904913813843	-0.129467624635762	-0.688999465894376	A	28	1	0	59.94	25.02
1588	0.801702411976922	1	Artery	23	6.247328150741	-1.65272658033577	2.48236153448934	-0.225951786488926	-0.430605368784737	A	28	1	0	59.94	25.02
1589	0.781337013294949	1	Artery	23	6.50036810926011	-1.37632494057463	2.67649683212622	0.315719683041025	0.579097286673767	A	28	1	0	59.94	25.02
1590	0.74170392782652	1	Artery	23	4.79819179583038	-0.956481312602116	1.27363947939637	-0.116764240845038	1.17741045787999	A	28	1	0	59.94	25.02
1591	0.722496459359385	1	Artery	23	8.86413497133952	-0.993735659893668	4.23939678848248	-0.361879069952248	-0.216208568481038	A	28	1	0	59.94	25.02
1592	0.70373960603804	1	Artery	23	16.3832359145123	-1.89626153562139	7.15596650418581	-1.31702443598856	-1.46095940540377	A	28	1	0	59.94	25.02
1593	0.74170392782652	0	Artery	23	11.4433012886406	-3.52231362393412	4.03490968782639	0.0514920917440964	-1.0781424286786	A	28	1	0	59.94	25.02
1594	0.761327906624928	0	Artery	23	12.0882877087494	-3.77895587367363	4.00299478707383	0.0568859439523436	-1.35485521469719	A	28	1	0	59.94	25.02
1595	0.781337013294949	0	Artery	23	10.4335768569209	-2.65349943353671	3.27177244442965	0.408364427485248	-1.82443337156135	A	28	1	0	59.94	25.02
1596	0.801702411976922	0	Artery	23	8.93691154950346	-1.97308081260033	2.66463772716379	0.939616148239303	-1.78148785730407	A	28	1	0	59.94	25.02
1597	0.822397634043731	0	Artery	23	6.34186961478849	-1.90565532852294	1.85263399785972	0.21331533882343	-0.976585379090772	A	28	1	0	59.94	25.02
1598	0.843398400329289	0	Artery	23	4.60028077249822	-1.23152210554141	1.15656913577978	-0.231137905951742	-0.950049228514827	A	28	1	0	59.94	25.02
1599	0.864682448625766	0	Artery	23	7.91421547525093	-2.27751157354688	2.00544975074957	0.0526757480295309	-1.53590587114001	A	28	1	0	59.94	25.02
1600	0.886229368917024	0	Artery	23	7.43589249413145	-1.98988680808723	2.00562477178854	-0.654611943316424	-1.36456521449074	A	28	1	0	59.94	25.02
1601	0.908020447890271	0	Artery	23	6.78247917640118	-1.68422066264316	2.02216798436053	-0.391754669074588	-1.22659931195949	A	28	1	0	59.94	25.02
1602	0.930038523572437	0	Artery	23	5.64903149948123	-1.16461343503848	1.81719892554947	-0.0436550078373679	-1.13005799880476	A	28	1	0	59.94	25.02
1603	1.1127100173749	0	Vein	23	2.7603835243291	-0.350488607168597	1.29117846335928	0.131157609398267	-0.369610529423004	A	28	1	0	59.94	25.02
1604	1.13619586475392	0	Vein	23	2.5635408587014	-0.283003534022272	1.17606882483809	0.0858594277341298	0.262922326291006	A	28	1	0	59.94	25.02
1605	1.18350817909186	0	Artery	23	5.47588344396543	-1.35043471019581	1.98976133411048	0.575514211938943	-0.745588400161704	A	28	1	0	59.94	25.02
1606	1.20732129797883	0	Artery	23	4.40392120071293	-0.903664198963051	1.72580345521368	0.189736822146589	-0.664820264570597	A	28	1	0	59.94	25.02
1607	1.23123097151405	0	Artery	23	4.94309809905454	-1.08387500906597	1.58933392447129	0.310829697273712	-0.957336735891305	A	28	1	0	59.94	25.02
1608	1.25523168218609	0	Artery	23	4.04258794951966	-0.388034103275412	1.65824556066434	0.660805023080079	-0.364258812569578	A	28	1	0	59.94	25.02
1609	1.27931830628589	0	Artery	23	3.51257315508387	-0.970947883479743	1.20759364114448	0.493600508637601	-0.381449213759119	A	28	1	0	59.94	25.02
1610	1.3277305753524	0	Artery	23	2.69428530995724	-0.482452655360045	1.19630713166202	-0.277000022527106	0.043362565453437	A	28	1	0	59.94	25.02
1611	1.54878527487331	0	Artery	23	4.7640946375937	-0.341421814561636	2.20755524667066	0.330393960536682	-0.8100809895265	A	28	1	0	59.94	25.02
1612	1.57360959755998	0	Artery	23	7.49868494260227	-1.63178158069533	2.8614825535634	0.68617191856485	-1.12452305349637	A	28	1	0	59.94	25.02
1613	1.59847752110798	0	Artery	23	6.32595535008673	-1.51891678888214	1.95772967458651	0.8350821829505	-1.0615017806314	A	28	1	0	59.94	25.02
1614	1.56552462354917	1	Artery	23	5.32678184741542	-2.23004751202395	1.4268474152069	-0.192307543909343	-0.236575940800082	A	28	1	0	59.94	25.02
1615	1.54057002731791	1	Artery	23	8.1539375234284	-3.67184932562591	1.7676397188683	0.0135803159273394	-0.0665770186012784	A	28	1	0	59.94	25.02
1616	1.51565713579555	1	Artery	23	9.95745093290076	-4.28289289216385	2.08315048374299	0.163296472112585	-0.803254395959734	A	28	1	0	59.94	25.02
1617	1.49078803979366	1	Artery	23	10.7912867548281	-4.68290828755266	1.86895263855806	0.182534800166624	-1.16131999267062	A	28	1	0	59.94	25.02
1618	1.46596496819735	1	Artery	23	8.86128440133898	-3.91726106488618	2.06000220033627	-0.197953614249315	-0.255874355404761	A	28	1	0	59.94	25.02
1619	1.44119029918261	1	Artery	23	6.14855141047704	-2.41575942223806	1.62656205592939	0.0629876749232621	-0.52658859861259	A	28	1	0	59.94	25.02
1620	1.41646657250371	1	Artery	23	5.45788829573526	-1.62849139674588	1.37113449422823	-0.46996515216051	-0.983490874923606	A	28	1	0	59.94	25.02
1621	1.3917965029662	1	Artery	23	4.51391292470083	-0.934042694385298	1.03194235586567	-0.309938153728008	-1.15065789961203	A	28	1	0	59.94	25.02
1622	1.31813833194074	1	Artery	23	3.82927646742694	0.43581583454883	1.57678842994941	-0.549272413127208	-0.631887614327632	A	28	1	0	59.94	25.02
1623	1.26936027596742	1	Artery	23	2.89008477712881	-0.0981788196416946	1.43364286440367	0.0384641752490899	-0.387926299006935	A	28	1	0	59.94	25.02
1624	1.24508102441954	1	Artery	23	3.82723467173139	-0.259018924458961	1.78379449731759	-0.130523639263581	-0.462179411864765	A	28	1	0	59.94	25.02
1625	1.22088078313213	1	Artery	23	3.45297449709571	-0.695986992339959	1.57898328650849	0.189342196087109	-0.202441370056204	A	28	1	0	59.94	25.02
1626	1.19676434520719	1	Artery	23	4.266585878594	-1.1404632264902	1.66552828963496	-0.0223190607760779	-0.374680319948224	A	28	1	0	59.94	25.02
1627	1.17273688071247	1	Artery	23	4.15085482692199	-0.866488665437828	1.61327159439969	0.12712023336345	-0.619630141248112	A	28	1	0	59.94	25.02
1628	1.14880397235274	1	Artery	23	4.26910204468015	-0.883111237083374	1.67779779674491	0.0302473115788207	-0.60346981612438	A	28	1	0	59.94	25.02
1629	1.12497165497171	1	Artery	23	5.27070045556603	-1.13600638169025	1.94673773947166	0.341982810488309	-0.856394677229595	A	28	1	0	59.94	25.02
1630	1.10124645932341	1	Artery	23	4.69805246355989	-0.816109021075498	2.06717685866672	0.619662490179851	-0.493541174038879	A	28	1	0	59.94	25.02
1631	1.07763546059929	1	Artery	23	5.43237553565331	-1.22149727352791	2.18537668916498	0.378118617669015	-0.692073197395147	A	28	1	0	59.94	25.02
1632	1.0541463322499	1	Artery	23	4.78961831404325	-1.05950446083504	1.96246178501852	-0.0453806682110916	-0.500271827431174	A	28	1	0	59.94	25.02
1633	1.0307874056938	1	Artery	23	3.85701188658302	-0.845688897823792	1.70835427306685	0.150080513768398	-0.269593046960498	A	28	1	0	59.94	25.02
1634	1.00756773656374	1	Artery	23	5.24018265942796	-1.17437488075674	1.80208516406752	0.138204956091945	-0.91556039096525	A	28	1	0	59.94	25.02
1635	0.984497178196845	1	Artery	23	5.07966929769525	-1.37911252518124	1.68206284662326	0.275379056040486	-0.74563915082295	A	28	1	0	59.94	25.02
1636	0.961586463131162	1	Artery	23	4.86965650519886	-1.55675180010916	1.53346614686356	0.146812288195909	-0.578810368214445	A	28	1	0	59.94	25.02
1637	0.938847293420401	1	Artery	23	5.15710998131793	-1.78240530563188	1.58361298425171	0.0124163999983246	-0.527234832248059	A	28	1	0	59.94	25.02
1638	0.916292440618547	1	Artery	23	5.00469857166205	-1.84858320076451	1.26001215225099	-0.0810825898093361	-0.65315294039154	A	28	1	0	59.94	25.02
1639	0.893935856307791	1	Artery	23	3.88987513080666	-1.23160976558387	1.1951951533909	-0.00547032727848342	-0.507556176738397	A	28	1	0	59.94	25.02
1640	0.871792794038217	1	Artery	23	3.91188069643316	-0.561010892920401	1.35528521696929	-0.61043702592636	-0.505106645955882	A	28	1	0	59.94	25.02
1641	0.849879943502226	1	Artery	23	3.7705984625631	-0.447069302587809	1.2237575786037	-0.670059071766439	-0.551216932813941	A	28	1	0	59.94	25.02
1642	0.828215577663147	1	Artery	23	3.15499237837084	-0.270539206675787	1.24754805187573	-0.514887029442428	-0.176261409291846	A	28	1	0	59.94	25.02
1643	0.806819713372586	1	Artery	23	4.0331035798056	-0.40385815092126	1.79218040347136	-0.27541923948942	-0.40368209550642	A	28	1	0	59.94	25.02
1644	0.785714285714286	1	Artery	23	6.00753413344457	-1.31646510056127	2.11716333443297	-0.318447983204062	-0.916436706267489	A	28	1	0	59.94	25.02
1645	0.764923335864822	1	Artery	23	5.97270204614011	-2.14245044841463	2.00413707633017	0.186935585574008	-0.265875976835735	A	28	1	0	59.94	25.02
1646	0.704713640561004	1	Artery	23	4.78488694753045	-0.322277206916644	2.36847462772432	0.0849827666267819	-0.43521001332205	A	28	1	0	59.94	25.02
1647	0.685470360053935	1	Artery	23	14.5478826136393	-1.44829248965929	6.8728271052512	-0.40214518224875	-1.2420957929993	A	28	1	0	59.94	25.02
1648	0.666700679404459	1	Artery	23	14.7613254104178	-2.18057564400464	6.35171487884559	-1.36442840035568	-0.948435532976907	A	28	1	0	59.94	25.02
1649	0.648445725878759	1	Artery	23	8.61637180207023	-1.99629262797315	3.08678388120004	-0.771926911520516	-1.03129015477392	A	28	1	0	59.94	25.02
1650	0.704713640561004	0	Artery	23	14.1676018336557	-3.75913674411918	4.89365888097716	-0.0771800124877899	-1.96784344221156	A	28	1	0	59.94	25.02
1651	0.724392778787298	0	Artery	23	14.3342993770064	-4.07052576932342	4.7738943865052	-0.124735707151455	-1.93230612107524	A	28	1	0	59.94	25.02
1652	0.744473211614623	0	Artery	23	10.6481499743049	-3.13305336778358	3.85689527894841	0.68044852402525	-1.04073260705597	A	28	1	0	59.94	25.02
1653	0.764923335864822	0	Artery	23	7.57770146633951	-1.58734138433145	2.70575098530814	0.381315005963426	-1.33643977237497	A	28	1	0	59.94	25.02
1654	0.785714285714286	0	Artery	23	5.91930470195504	-1.23807997073371	1.98199765491535	-0.37410695325794	-1.01503123640372	A	28	1	0	59.94	25.02
1655	0.806819713372586	0	Artery	23	5.14392722847236	-1.7482330570972	1.39510231759894	-0.346216470475446	-0.713306136943981	A	28	1	0	59.94	25.02
1656	0.828215577663147	0	Artery	23	6.17159103236835	-1.79918650510569	1.78742489919384	-0.388397373786851	-0.977103212428185	A	28	1	0	59.94	25.02
1657	0.849879943502226	0	Artery	23	9.03251528434367	-2.7946212708191	2.80984942020907	-0.229164222257493	-1.19406775196834	A	28	1	0	59.94	25.02
1658	0.871792794038217	0	Artery	23	7.37919663761116	-1.86949890944982	2.53322268402975	-0.886963782104795	-0.763939677496495	A	28	1	0	59.94	25.02
1659	0.893935856307791	0	Artery	23	4.74909046001756	-0.8647872825213	1.75449851533046	-0.615345556013715	-0.494962507659814	A	28	1	0	59.94	25.02
1660	0.916292440618547	0	Artery	23	6.76235795335535	-1.1154128207219	1.91933171595931	-0.199902835921043	-1.6804342738058	A	28	1	0	59.94	25.02
1661	1.0541463322499	0	Vein	23	4.20418423834606	-0.504269042510093	1.85560212367592	-0.200321180781148	-0.478151006986915	A	28	1	0	59.94	25.02
1662	1.07763546059929	0	Vein	23	4.98356038405146	-0.987948804854829	1.77982007060882	-0.0140108190635727	-0.886591040628001	A	28	1	0	59.94	25.02
1663	1.10124645932341	0	Vein	23	4.05143748417582	-0.89044311057982	1.7873920664574	0.30338943140314	-0.354199671930671	A	28	1	0	59.94	25.02
1664	1.24508102441954	0	Artery	23	5.84117127667096	-1.40258063017708	2.10062705239647	0.22663387094354	-0.879898045228067	A	28	1	0	59.94	25.02
1665	1.26936027596742	0	Artery	23	4.61800620491164	-1.29880204294595	1.65337849759513	0.277115247630689	-0.53269593837632	A	28	1	0	59.94	25.02
1666	1.29371408940489	0	Artery	23	4.26605831472175	-1.10999224978321	1.52963325405641	-0.378213987178213	-0.42767892975158	A	28	1	0	59.94	25.02
1667	1.31813833194074	0	Artery	23	4.38310285888576	-1.17652932403591	1.39258902063355	-0.653500084332133	-0.455258759620867	A	28	1	0	59.94	25.02
1668	1.34262915997847	0	Artery	23	3.14324685320462	-0.685105706689438	1.09035196280571	-0.244030624719182	-0.464066476452334	A	28	1	0	59.94	25.02
1669	1.54057002731791	0	Artery	23	4.39695886887031	-0.37089384739537	1.98818518613788	-0.0428639635210799	-0.67781551904109	A	28	1	0	59.94	25.02
1670	1.56552462354917	0	Artery	23	6.46484833967568	-1.29504471316349	2.45702503305344	0.122413636847053	-1.04234537731969	A	28	1	0	59.94	25.02
1671	1.59051896150075	0	Artery	23	5.83024953229861	-1.3486110567028	2.28150304181991	0.542719198537091	-0.760854633857985	A	28	1	0	59.94	25.02
1672	1.60810376917235	1	Artery	23	6.54916655705789	-2.88720753243544	1.1359827254819	0.300011250844577	-0.476570743406188	A	28	1	0	59.94	25.02
1673	1.58295376760836	1	Artery	23	7.18005001960154	-3.25811532860435	1.50521682404141	-0.00925069276701448	-0.0638601116271556	A	28	1	0	59.94	25.02
1674	1.55783805654851	1	Artery	23	6.16651641014764	-2.87650396285167	1.08037226790717	-0.283976119185966	-0.466656325554431	A	28	1	0	59.94	25.02
1675	1.53275832164186	1	Artery	23	8.23202727028729	-3.8967347730361	1.29111390383043	-0.30055652347479	-0.59920531451068	A	28	1	0	59.94	25.02
1676	1.50771635819873	1	Artery	23	8.55758083108898	-3.5250723059288	2.18007974734771	-0.459652424290154	-0.724233695079513	A	28	1	0	59.94	25.02
1677	1.48271408001809	1	Artery	23	7.68613147718588	-2.81620536288847	2.07466711664046	0.265452970254435	-0.821142678349479	A	28	1	0	59.94	25.02
1678	1.45775352905555	1	Artery	23	6.8150046507574	-2.67385337489735	2.0323308807782	0.354514129390216	-0.188614449729525	A	28	1	0	59.94	25.02
1679	1.43283688602371	1	Artery	23	4.23981152034519	-1.55294246767138	0.907760112990284	-0.0449795360760901	-0.685678901508797	A	28	1	0	59.94	25.02
1680	1.40796648202735	1	Artery	23	2.52235632538562	-0.771828251650945	0.629352489848361	-0.46484167625026	-0.333937840120382	A	28	1	0	59.94	25.02
1681	1.30899989519617	1	Artery	23	3.13957851484791	0.359163372553828	1.50774117047006	-0.117194238102295	-0.366990741833979	A	28	1	0	59.94	25.02
1682	1.28440188750125	1	Artery	23	3.55014543517542	0.331546774065151	1.49012744464681	-0.231395164603203	-0.746492442472411	A	28	1	0	59.94	25.02
1683	1.25986807789393	1	Artery	23	4.16452164905309	-0.205058731626503	1.81295224145421	-0.144244030843452	-0.750279027711019	A	28	1	0	59.94	25.02
1684	1.23540229110265	1	Artery	23	4.48509829619536	-0.193681838082509	2.0798875343419	-0.0221100971289212	-0.76325719425539	A	28	1	0	59.94	25.02
1685	1.21100864989206	1	Artery	23	4.4637409392533	-0.740180812816705	2.09932976955568	0.155433346264834	-0.298224019130851	A	28	1	0	59.94	25.02
1686	0.995582647124906	1	Artery	23	3.90395964022031	-0.789594096349283	1.60850721278433	0.146697275615732	-0.51983142993966	A	28	1	0	59.94	25.02
1687	0.972227729171316	1	Artery	23	4.8240424277712	-1.21268016866999	1.68570517304478	0.412100437407649	-0.704052442695563	A	28	1	0	59.94	25.02
1688	0.949020858342513	1	Artery	23	5.19166671283115	-1.38751270785522	2.0361126687761	0.437167202375561	-0.495523570381507	A	28	1	0	59.94	25.02
1689	0.925973165839527	1	Artery	23	5.87656394446475	-2.09724116599791	1.81994379419828	0.570582655731142	-0.344396033113972	A	28	1	0	59.94	25.02
1690	0.903096838786825	1	Artery	23	5.59439118426437	-1.86967899810708	1.87294322024432	0.382729368871782	-0.429335800371772	A	28	1	0	59.94	25.02
1691	0.880405235493751	1	Artery	23	5.31060980959771	-1.82964608952394	1.63107105826354	0.366834582325082	-0.4748337683447	A	28	1	0	59.94	25.02
1692	0.857913013789291	1	Artery	23	3.94979095680489	-1.47440772047579	1.07083967343013	0.0349325393977334	-0.413735006871179	A	28	1	0	59.94	25.02
1693	0.791801814457813	1	Artery	23	3.8231670423402	0.432960574367908	1.75829147530109	-0.344107440507758	-0.619389335326948	A	28	1	0	59.94	25.02
1694	0.770285013658953	1	Artery	23	5.43734204864649	-0.462423609238149	2.25787142580517	-0.381353655914791	-0.842873213438671	A	28	1	0	59.94	25.02
1695	0.707627699748425	1	Artery	23	4.97920128554964	-1.5858710401887	1.70097299815562	-0.235717884189149	-0.441451103977751	A	28	1	0	59.94	25.02
1696	0.687468820154636	1	Artery	23	9.31118410156429	-0.390008183164202	3.61799738747966	-0.524272574281258	-2.04911657239144	A	28	1	0	59.94	25.02
1697	0.667728745827627	1	Artery	23	16.130446473671	-0.426619522975099	7.58112146515707	-0.831941171853135	-1.91639508826397	A	28	1	0	59.94	25.02
1698	0.648445725878759	1	Artery	23	16.3563676745949	-1.38910367004466	7.01394137466533	-1.45271818179007	-1.86767039980865	A	28	1	0	59.94	25.02
1699	0.629661752770878	1	Artery	23	11.2895425578322	-1.39959869115787	4.31557521893787	-1.6412768868935	-1.10225041951107	A	28	1	0	59.94	25.02
1700	0.611422822996268	1	Artery	23	6.34104651029911	-1.34173948800528	2.05835278234311	-0.742338347226223	-0.96288720401584	A	28	1	0	59.94	25.02
1701	0.593779164458576	1	Artery	23	5.44887624087421	-1.31263491752878	1.76057553863636	0.169089755968542	-0.971349983638905	A	28	1	0	59.94	25.02
1702	0.648445725878759	0	Artery	23	12.3270313071404	-3.48504478854801	4.7825908358887	0.236346115670722	-0.976924211295386	A	28	1	0	59.94	25.02
1703	0.667728745827627	0	Artery	23	15.8444063109441	-4.45350204612963	5.60341814731323	0.454628409145005	-1.91154694101027	A	28	1	0	59.94	25.02
1704	0.687468820154636	0	Artery	23	13.7758842200249	-3.422022379434	4.69148267634596	-0.222914074523042	-2.12541435016802	A	28	1	0	59.94	25.02
1705	0.707627699748425	0	Artery	23	10.1208532061472	-2.72171026838946	3.32155915217374	-0.300191263498312	-1.49396424472037	A	28	1	0	59.94	25.02
1706	0.728170602471601	0	Artery	23	8.43994461542104	-2.45873854068798	2.98604622010296	0.865368025910809	-0.8483394403646	A	28	1	0	59.94	25.02
1707	0.749065933842029	0	Artery	23	6.11218764030093	-2.30195292726684	1.7656247318144	-0.330800660015221	-0.5453599426962	A	28	1	0	59.94	25.02
1708	0.770285013658953	0	Artery	23	8.19872830888681	-2.40163222304712	2.26019157090775	-1.30802119353909	-1.05975526217886	A	28	1	0	59.94	25.02
1709	0.791801814457813	0	Artery	23	8.80085639031918	-2.68164058267812	2.5817365285037	-0.628839044519416	-1.26553890128726	A	28	1	0	59.94	25.02
1710	0.813592715414761	0	Artery	23	9.46535548065117	-2.04349353887941	3.17261872056347	-1.00236463404356	-1.37482320273988	A	28	1	0	59.94	25.02
1711	0.835636273661819	0	Artery	23	8.92374456330782	-2.11969523153802	3.32369426983356	-0.0510526439953571	-1.20348465520328	A	28	1	0	59.94	25.02
1712	0.857913013789291	0	Artery	23	5.76835092016091	-2.05357075805441	1.61368398205905	-0.398002242222354	-0.678144729943487	A	28	1	0	59.94	25.02
1713	0.880405235493751	0	Artery	23	5.73635876693774	-1.8692667992839	1.03515240907268	-0.7532593884922	-1.18613971895782	A	28	1	0	59.94	25.02
1714	0.903096838786825	0	Artery	23	3.62316373776926	-1.06369769678034	0.821723045172637	-0.183651854112778	-0.752582007721946	A	28	1	0	59.94	25.02
1715	0.995582647124906	0	Vein	23	4.05418592784297	-1.32474026297968	1.47055939212478	-0.111225725469882	-0.210717013933198	A	28	1	0	59.94	25.02
1716	1.01907543353229	0	Vein	23	6.37415401085038	-1.72256465271792	2.33270770781007	-0.389627174616742	-0.619246208903749	A	28	1	0	59.94	25.02
1717	1.0426967695778	0	Vein	23	7.35978607522489	-1.6371714267673	2.58178177439323	-0.409442498194815	-1.11045870765526	A	28	1	0	59.94	25.02
1718	1.28440188750125	0	Artery	23	5.72147406424845	-1.94072204113779	1.60838479545042	0.0280727511861646	-0.754677085977008	A	28	1	0	59.94	25.02
1719	1.30899989519617	0	Artery	23	5.14993566125601	-1.77988793758929	1.65850174615894	-0.390076405869387	-0.410106256896015	A	28	1	0	59.94	25.02
1720	1.33365854877347	0	Artery	23	3.51920215724445	-1.00847109644346	1.33894993729943	0.239686773630689	-0.306559618565034	A	28	1	0	59.94	25.02
1721	1.35837454551228	0	Artery	23	3.1409467291125	-1.18677001152719	0.866246384961467	0.0222341830356954	-0.298920989971768	A	28	1	0	59.94	25.02
1722	1.43283688602371	0	Artery	23	2.84784895998585	1.25683513552201	-0.216749885409392	-0.343791036582298	0.0640371390627578	A	28	1	0	59.94	25.02
1723	1.45775352905555	0	Artery	23	2.45809390407349	1.03157503876465	-0.583458864526161	-0.359618749424679	-0.22725786617894	A	28	1	0	59.94	25.02
1724	1.55783805654851	0	Artery	23	6.99274846782549	-1.14888278876471	2.42190836494544	-0.438738766040652	-1.31494397173498	A	28	1	0	59.94	25.02
1725	1.58295376760836	0	Artery	23	5.79415948915482	-1.17649365569943	2.5170659137111	0.118460336959306	-0.572493599539703	A	28	1	0	59.94	25.02
1726	1.67700872885146	1	Artery	23	5.9380781372241	-2.46652465995741	1.42634441987702	0.354526925217944	-0.287677293474819	A	28	1	0	59.94	25.02
1727	1.65166205028289	1	Artery	23	7.15794962158942	-2.9818134131192	1.37582002265727	0.579035227899553	-0.509766952447	A	28	1	0	59.94	25.02
1728	1.62634211103676	1	Artery	23	8.144049441609	-3.77435280467974	1.24408538374533	0.236263312655195	-0.431744166083501	A	28	1	0	59.94	25.02
1729	1.60105017972721	1	Artery	23	8.00456061396967	-3.62218596421558	1.51861518115197	-0.0159065004735435	-0.530155581415495	A	28	1	0	59.94	25.02
1730	1.57578760496576	1	Artery	23	6.7758923078714	-2.54247759228441	1.90446383708499	0.12719277830713	-0.612092708753028	A	28	1	0	59.94	25.02
1731	1.55055582163593	1	Artery	23	6.48758359398232	-2.7952782968879	1.14769957950412	-0.239895459661574	-0.86725792093722	A	28	1	0	59.94	25.02
1732	1.52535635775401	1	Artery	23	7.01710202586325	-2.80564021188101	1.38392394685506	0.25690749701739	-0.868910379823656	A	28	1	0	59.94	25.02
1733	1.50019084197921	1	Artery	23	6.51166929101579	-2.19669337073822	1.65422225749505	-0.232670230226015	-1.02525495329074	A	28	1	0	59.94	25.02
1734	1.47506101184396	1	Artery	23	5.90056353971138	-1.36633005435394	2.07125908140342	0.257651920291394	-0.969456032075218	A	28	1	0	59.94	25.02
1735	1.4499687227841	1	Artery	23	2.85739793186035	-0.836528133618415	1.1560154243351	0.0573190013629584	0.0181658292375309	A	28	1	0	59.94	25.02
1736	1.424915958058	1	Artery	23	1.96189056391822	-0.367920572174937	0.876934833532161	-0.0517077502812083	-0.120325884904874	A	28	1	0	59.94	25.02
1737	1.39990483965543	1	Artery	23	2.92633239229134	0.561764311138024	0.965533584319749	0.022189068689583	-0.593583850816565	A	28	1	0	59.94	25.02
1738	1.32514492426104	1	Artery	23	3.28322504815313	-0.323565955100102	1.32817043385982	-0.300831772337806	-0.464587512353401	A	28	1	0	59.94	25.02
1739	1.30032483295591	1	Artery	23	3.93944173780888	-0.12678181050613	1.92855745832127	0.0873273290470954	-0.625005903391035	A	28	1	0	59.94	25.02
1740	0.890476190476191	1	Artery	23	6.56117990465989	-1.92443461722783	2.36553239733118	0.594940264528633	-0.628891666845667	A	28	1	0	59.94	25.02
1741	0.86745450846891	1	Artery	23	4.75837505900149	-1.68969290633744	1.56163890653942	0.316978601201524	-0.258427595849277	A	28	1	0	59.94	25.02
1742	0.844617478393181	1	Artery	23	4.39476143228579	-1.50678376040368	1.20771912423739	0.798560626230691	-0.137002203958502	A	28	1	0	59.94	25.02
1743	0.821980490910607	1	Artery	23	4.40593149958099	-1.21828474673691	1.36550734678018	0.0605468267200484	-0.710829373948214	A	28	1	0	59.94	25.02
1744	0.799560536891482	1	Artery	23	4.0079176681012	-1.20072253462209	1.07218762642774	0.275590869742059	-0.657888981901868	A	28	1	0	59.94	25.02
1745	0.777376394648639	1	Artery	23	4.13726217678614	-0.587003429550772	1.79984647217696	0.129316299099668	-0.640122456215658	A	28	1	0	59.94	25.02
1746	0.755448838668645	1	Artery	23	5.62899681203447	-1.2204822803987	2.17134898194717	0.0616228925609906	-0.798591520948299	A	28	1	0	59.94	25.02
1747	0.73380087136829	1	Artery	23	4.95631751091366	-1.35859542328554	1.57539449861043	0.196404297068022	-0.773603615058286	A	28	1	0	59.94	25.02
1748	0.712457979028999	1	Artery	23	5.56981687418823	-1.72451931263571	1.37905789829966	0.727214856867586	-0.77011459286398	A	28	1	0	59.94	25.02
1749	0.691448412413738	1	Artery	23	8.88418218029679	-1.9267800830884	3.00310734854783	-1.22369520216219	-1.05022346978133	A	28	1	0	59.94	25.02
1750	0.670803491540584	1	Artery	23	14.5992286461125	-1.0204777230549	5.98542232541801	-0.787248479300922	-2.67836024368188	A	28	1	0	59.94	25.02
1751	0.650557932533888	1	Artery	23	18.3795246001818	0.318663427531398	8.37441127061611	-0.93119911985906	-3.26042584000009	A	28	1	0	59.94	25.02
1752	0.630750192222454	1	Artery	23	18.5606225712404	-0.173525183550004	8.28026688401759	-1.37518165175885	-2.7568265287267	A	28	1	0	59.94	25.02
1753	0.611422822996268	1	Artery	23	13.9898113065561	-0.366982026878228	5.91629938997666	-1.56503599565634	-1.7813035595853	A	28	1	0	59.94	25.02
1754	0.592622826137297	1	Artery	23	9.00075368853452	-1.46812095893158	3.47052158047675	-1.16915894072688	-0.812342620483093	A	28	1	0	59.94	25.02
1755	0.574401986176368	1	Artery	23	6.23940058117036	-1.64022643579597	2.27145391260002	-0.0866267899893712	-0.755078706245083	A	28	1	0	59.94	25.02
1756	0.556817161619434	1	Artery	23	5.80066226552235	-1.63905612713149	2.24974703136791	-0.124245274658223	-0.404696190857235	A	28	1	0	59.94	25.02
1757	0.539930498592789	1	Artery	23	7.42177779686961	-2.13907855241205	2.64880531454129	0.043121069996982	-0.811288249388504	A	28	1	0	59.94	25.02
1758	0.592622826137297	0	Artery	23	11.1754845550237	-2.84661073371997	4.38421119385499	-0.437398949549683	-0.952167795193185	A	28	1	0	59.94	25.02
1759	0.611422822996268	0	Artery	23	14.6329771870541	-4.22276917537243	5.61133957788707	-0.0481889759119979	-1.08780312528268	A	28	1	0	59.94	25.02
1760	0.630750192222454	0	Artery	23	16.1147071511994	-5.10290242315797	5.83462449929208	-0.22318417574692	-1.11999583959314	A	28	1	0	59.94	25.02
1761	0.650557932533888	0	Artery	23	14.4456153183405	-4.2033831558192	4.97776601669437	-0.521484889029785	-1.62986862469412	A	28	1	0	59.94	25.02
1762	0.670803491540584	0	Artery	23	11.5907542733154	-3.27856426439236	3.97261420808342	-0.0426019497001399	-1.47481678882091	A	28	1	0	59.94	25.02
1763	0.691448412413738	0	Artery	23	9.43800146249046	-2.08041100347082	3.38087553816561	-0.0764430037103289	-1.51414295185683	A	28	1	0	59.94	25.02
1764	0.712457979028999	0	Artery	23	7.31807589318649	-1.90589413023326	2.569529095065	-0.131992033866521	-0.988541081153801	A	28	1	0	59.94	25.02
1765	0.73380087136829	0	Artery	23	8.70351576638535	-2.69009116094282	2.30436612283903	-0.406001556764914	-1.47377499594334	A	28	1	0	59.94	25.02
1766	0.755448838668645	0	Artery	23	9.31653639148152	-2.88338114749411	2.42731502049221	-1.11446570480757	-1.44129147324633	A	28	1	0	59.94	25.02
1767	0.777376394648639	0	Artery	23	8.99098193466838	-2.69947589641277	2.1525551816508	-0.674985498876771	-1.71463232546125	A	28	1	0	59.94	25.02
1768	0.799560536891482	0	Artery	23	7.40566086449937	-1.92471635596787	1.59877000751128	-1.01702638822115	-1.57975269485964	A	28	1	0	59.94	25.02
1769	0.821980490910607	0	Artery	23	5.97509477203263	-2.15309202430483	1.43790460146401	0.519347930945294	-0.673875102001607	A	28	1	0	59.94	25.02
1770	0.844617478393181	0	Artery	23	4.76203791766906	-1.26619295496542	0.88117351721049	0.480309011744629	-1.08777289447625	A	28	1	0	59.94	25.02
1771	0.86745450846891	0	Artery	23	3.34269495579582	-0.859189048766269	0.941442501797336	-0.140189167522439	-0.641783531490912	A	28	1	0	59.94	25.02
1772	0.890476190476191	0	Artery	23	3.89091133237889	-1.54114096971421	1.0742003797179	-0.213348780893945	-0.313320332265535	A	28	1	0	59.94	25.02
1773	0.913668566512555	0	Vein	23	4.01997959096661	-1.31085071060721	1.08474762640471	0.309455572332948	-0.542807295698357	A	28	1	0	59.94	25.02
1774	0.937018961999912	0	Vein	23	4.64749508915095	-1.66451636321285	1.34423567223382	0.519604014620713	-0.302264566719997	A	28	1	0	59.94	25.02
1775	0.960515852522927	0	Vein	23	4.27324504617447	-1.13452852501847	1.32708015212004	0.285173330462491	-0.704197381675554	A	28	1	0	59.94	25.02
1776	0.98414874527912	0	Vein	23	6.70101824367383	-1.87019859267239	2.24310812400879	0.352775865705771	-0.921867153999387	A	28	1	0	59.94	25.02
1777	1.00790807358968	0	Vein	23	8.3319660494504	-2.32652394236907	2.92320080322216	-0.00949403242973857	-1.02329942786258	A	28	1	0	59.94	25.02
1778	1.55055582163593	0	Artery	23	5.95981047339683	-0.761915423944359	2.24760632796668	0.373820131040702	-1.30335123492563	A	28	1	0	59.94	25.02
1779	1.57578760496576	0	Artery	23	6.81875166595549	-1.22545945946258	2.54012371035456	0.0441211269982063	-1.22396170493471	A	28	1	0	59.94	25.02
1780	1.69612403281537	1	Artery	23	7.15607577903948	-3.15594210140515	1.09599304795576	-0.185567496654884	-0.981237423881588	A	28	1	0	59.94	25.02
1781	1.67065678830464	1	Artery	23	8.32415931359962	-3.57119533390355	1.7209593855232	0.309515177235624	-0.596604960068229	A	28	1	0	59.94	25.02
1782	1.6452122525708	1	Artery	23	7.47327133760631	-3.33759107068269	1.51341149140645	0.160354150835131	-0.350861661251302	A	28	1	0	59.94	25.02
1783	1.61979149577837	1	Artery	23	7.8066349470609	-3.34480175020185	1.35996968492028	0.17703967283752	-0.869972207272778	A	28	1	0	59.94	25.02
1784	1.59439565530923	1	Artery	23	7.65687636436515	-2.71107584919842	1.85767597014508	0.55462885013498	-0.967496970249248	A	28	1	0	59.94	25.02
1785	1.56902594103097	1	Artery	23	6.89432795062726	-2.54724319037021	1.7577019820477	0.455248267921811	-0.70766210807534	A	28	1	0	59.94	25.02
1786	1.5436836410591	1	Artery	23	6.57360694310267	-2.7836045102998	0.985926187024526	-0.104955700036447	-1.02117874262543	A	28	1	0	59.94	25.02
1787	1.5183701280666	1	Artery	23	4.5657017496827	-1.78732556683086	0.995019385542184	-0.524667091778482	-0.635430253697047	A	28	1	0	59.94	25.02
1788	1.49308686620125	1	Artery	23	5.29110228727738	-0.939572049177298	1.75922864458928	-0.42063198484092	-0.979122563008019	A	28	1	0	59.94	25.02
1789	1.46783541867831	1	Artery	23	3.58878124498197	-0.313630812871368	1.18989546158489	-0.14644366617535	-0.907343286746894	A	28	1	0	59.94	25.02
1790	1.442617456125	1	Artery	23	2.58730218272325	-0.41821180499747	0.955710558005163	0.116687763967202	-0.518699526753753	A	28	1	0	59.94	25.02
1791	1.39228926152402	1	Artery	23	2.40987149287412	-0.209068813674047	0.854819589100897	0.488321909709945	-0.351939553233101	A	28	1	0	59.94	25.02
1792	0.949382183639574	1	Vein	23	9.32072079461337	-2.51582759281952	3.46584936351807	0.0783732034379246	-1.03300486877362	A	28	1	0	59.94	25.02
1793	0.925602702465692	1	Vein	23	8.03940605816079	-2.14959394657373	2.90710987527935	0.119631016232337	-1.00067538908458	A	28	1	0	59.94	25.02
1794	0.901956804452134	1	Vein	23	7.14619504061005	-1.61664529266161	2.86482739803007	0.0463312068975372	-0.835224988122238	A	28	1	0	59.94	25.02
1795	0.878455276874917	1	Vein	23	6.53360610658767	-1.8096845254779	2.44838064105943	0.112567140147574	-0.666830127701224	A	28	1	0	59.94	25.02
1796	0.855110023287903	1	Vein	23	4.69879930744065	-1.58253944898071	1.73353047533379	0.199230647679391	0.0295118148875892	A	28	1	0	59.94	25.02
1797	0.831934199604545	1	Artery	23	4.52943858959662	-1.66816341548599	1.35401405177052	0.573121253766087	-0.140580155076198	A	28	1	0	59.94	25.02
1798	0.808942368220407	1	Artery	23	4.74400661132916	-1.73747453498377	1.54365553425195	0.248861988820828	-0.19916600468591	A	28	1	0	59.94	25.02
1799	0.786150672465905	1	Artery	23	5.53569620300671	-1.87729325059163	1.27191979056181	0.497483322450948	-0.785446147187771	A	28	1	0	59.94	25.02
1800	0.763577033848789	1	Artery	23	6.21655392798546	-1.76522783754946	1.91629945280597	0.678377274887689	-0.857626575367213	A	28	1	0	59.94	25.02
1801	0.74124137466159	1	Artery	23	7.29196575130243	-1.7091877379694	2.16033663161749	0.559137797928225	-1.43453813779242	A	28	1	0	59.94	25.02
1802	0.719165868548599	1	Artery	23	5.94828432873129	-1.91505518439184	1.41665814593121	0.371143750715067	-0.983214564971463	A	28	1	0	59.94	25.02
1803	0.675896985267635	1	Artery	23	9.54533731377947	-1.95114729363936	3.20553719986858	-1.0187026773621	-1.43942985008518	A	28	1	0	59.94	25.02
1804	0.654761904761905	1	Artery	23	15.8790910338125	-0.430521620995456	6.61905484012471	-0.363681919428205	-3.50603071796311	A	28	1	0	59.94	25.02
1805	0.634004299076249	1	Artery	23	20.908091455445	-0.37868635358263	9.24006945853939	-1.60160482909519	-3.08342058302904	A	28	1	0	59.94	25.02
1806	0.613662474535523	1	Artery	23	24.3381978440401	-0.688325088060238	10.0316700578907	-1.80285293477506	-4.5759929474547	A	28	1	0	59.94	25.02
1807	0.593779164458576	1	Artery	23	21.1331236332774	-0.306447851261321	8.99798612362702	-2.4881646415715	-2.485401719804	A	28	1	0	59.94	25.02
1808	0.574401986176368	1	Artery	23	11.5698193448898	-1.03959094933128	4.54779319904699	-1.69484932821551	-1.08962393819725	A	28	1	0	59.94	25.02
1809	0.555583899503716	1	Artery	23	6.21365447153602	-1.31419539148278	2.6607387339174	-0.301504535169511	-0.373222238144902	A	28	1	0	59.94	25.02
1810	0.537383642417893	1	Artery	23	5.5678473759418	-1.33984614427202	2.34985445414771	-0.246047058647769	-0.244981492037006	A	28	1	0	59.94	25.02
1811	0.51986610870017	1	Artery	23	6.86640500488033	-1.64954833395206	2.49916850786784	0.490001620640763	-1.00491814118207	A	28	1	0	59.94	25.02
1812	0.503102618655438	1	Artery	23	7.18661640646722	-1.72603835025248	2.6034868724034	-0.0957193218111902	-1.01314918445096	A	28	1	0	59.94	25.02
1813	0.487171018131241	1	Artery	23	8.25438924933059	-2.31880020805445	2.58748866098335	-0.00126216918542971	-1.27762111365948	A	28	1	0	59.94	25.02
1814	0.51986610870017	0	Artery	23	9.10345376631513	-2.53951450296073	3.6027814500599	0.26599173484417	-0.673853339276695	A	28	1	0	59.94	25.02
1815	0.537383642417893	0	Artery	23	10.8072005159833	-3.17953006922065	4.15865916142005	-0.0139811767797809	-0.707061267327326	A	28	1	0	59.94	25.02
1816	0.555583899503716	0	Artery	23	11.5709314676201	-3.0469531122485	4.57906684703012	-0.483067368277466	-0.813668753693039	A	28	1	0	59.94	25.02
1817	0.574401986176368	0	Artery	23	15.0131827579935	-3.5861013953359	5.48014001531345	-0.905167219142575	-1.84032228001938	A	28	1	0	59.94	25.02
1818	0.593779164458576	0	Artery	23	14.8629882218083	-3.82704270749006	5.5142130854315	-0.264629199414438	-1.74012258653773	A	28	1	0	59.94	25.02
1819	0.613662474535523	0	Artery	23	14.0129306330771	-4.72910221275333	4.16962153976581	-0.737362398592182	-1.65633730850565	A	28	1	0	59.94	25.02
1820	0.634004299076249	0	Artery	23	12.3602293631152	-4.12519365855079	3.44293122585449	-0.511254379604456	-1.72854886782229	A	28	1	0	59.94	25.02
1821	0.654761904761905	0	Artery	23	9.52857977115269	-3.14382239502046	2.63852551667587	-0.121963953768369	-1.38028937017565	A	28	1	0	59.94	25.02
1822	0.675896985267635	0	Artery	23	7.99079068829806	-2.11019593879444	3.06792306338349	0.278775943706307	-0.85229504482919	A	28	1	0	59.94	25.02
1823	0.697375221488752	0	Artery	23	8.1938827414283	-2.54223669017907	2.62699060172831	0.458196820463881	-0.977313389839599	A	28	1	0	59.94	25.02
1824	0.719165868548599	0	Artery	23	9.9167635400247	-2.73827511599519	1.90544381754715	0.411367941547601	-2.33794059115565	A	28	1	0	59.94	25.02
1825	0.786150672465905	0	Artery	23	3.92388169174836	-1.27697336898035	0.94412697073404	0.830620868358572	-0.135766557708515	A	28	1	0	59.94	25.02
1826	0.808942368220407	0	Artery	23	5.05532284046961	-1.73355890966466	1.15018629740414	1.06329840097152	-0.0301323926548029	A	28	1	0	59.94	25.02
1827	0.831934199604545	0	Artery	23	5.36048119510727	-1.65236991904503	1.64375014011539	0.676452378026219	-0.569105084816566	A	28	1	0	59.94	25.02
1828	0.855110023287903	0	Vein	23	5.97580075927041	-1.64213948906028	2.27185953856514	0.354347484014981	-0.60207129935363	A	28	1	0	59.94	25.02
1829	0.878455276874917	0	Vein	23	6.17269342799617	-2.07736270383765	2.22495247289395	0.166161591847472	-0.263746288412257	A	28	1	0	59.94	25.02
1830	0.901956804452134	0	Vein	23	5.71275319607537	-1.91057181353661	1.49632752965206	0.551711174373566	-0.7007666880791	A	28	1	0	59.94	25.02
1831	0.925602702465692	0	Vein	23	5.8846171031682	-1.75168804593539	2.32428620783774	0.242396261125838	-0.277694635434633	A	28	1	0	59.94	25.02
1832	0.949382183639574	0	Vein	23	6.690303126975	-1.98688139474288	2.47074015488902	0.0991193519402368	-0.581909827613577	A	28	1	0	59.94	25.02
1833	0.973285456841345	0	Vein	23	8.04914603016657	-2.44976397157827	2.73411009359185	0.0356448509955713	-0.897854356156361	A	28	1	0	59.94	25.02
1834	1.69024981717036	1	Artery	23	6.61774474722355	-2.74984229682988	1.09428777306597	-0.237693862582597	-1.04717967625649	A	28	1	0	59.94	25.02
1835	1.66469270859788	1	Artery	23	6.71987461856318	-2.79671475309981	1.47273406438609	0.349347521753569	-0.490354139406416	A	28	1	0	59.94	25.02
1836	1.63915559534769	1	Artery	23	5.95770416841714	-2.58395085995835	1.05029365994181	-0.0875635565831273	-0.72839501920157	A	28	1	0	59.94	25.02
1837	1.61363942674517	1	Artery	23	6.14514161123959	-2.44853123688578	0.978226428978167	-0.375880178707944	-1.11635812336283	A	28	1	0	59.94	25.02
1838	1.58814521232144	1	Artery	23	6.16254338686511	-2.05698004789823	1.31182770217592	0.502497879484347	-0.998078530557402	A	28	1	0	59.94	25.02
1839	1.5626740265899	1	Artery	23	5.23051609523458	-1.71877243712431	1.45338855420409	0.164540706855247	-0.733187728953112	A	28	1	0	59.94	25.02
1840	1.53722701427734	1	Artery	23	4.13841331941629	-0.875052619866861	1.30272967349068	0.152597949569769	-0.848542901943758	A	28	1	0	59.94	25.02
1841	1.46104364276948	1	Artery	23	2.22433002885948	-0.273744674263975	0.979142892677752	0.287230750623767	-0.246880564479543	A	28	1	0	59.94	25.02
1842	1.43570638866974	1	Artery	23	2.82007550291934	-0.735828664308635	0.739122066778383	0.193807218362703	-0.561939722170068	A	28	1	0	59.94	25.02
1843	1.41040030663047	1	Artery	23	2.50225801626297	-0.606967572180993	0.739548728061851	-0.15047728894185	-0.465280197079905	A	28	1	0	59.94	25.02
1844	1.01164422416242	1	Vein	23	9.46749461785936	-2.4523606041829	3.7421218993614	0.0507842162487952	-0.877222489529968	A	28	1	0	59.94	25.02
1845	0.987280214641326	1	Vein	23	11.8620875523033	-2.97721899214325	4.31053591450685	-0.343006962844768	-1.50983711062133	A	28	1	0	59.94	25.02
1846	0.963012092473108	1	Vein	23	12.7822708539088	-3.46013755959413	4.55491743727137	-0.453356674861332	-1.49779127793503	A	28	1	0	59.94	25.02
1847	0.938847293420401	1	Vein	23	11.3130679544061	-2.96293837453027	3.84716417665178	-0.419206833563219	-1.58434393378614	A	28	1	0	59.94	25.02
1848	0.914794005534775	1	Vein	23	8.64052185223284	-2.2549984687635	3.07621230558857	-0.39079944831809	-1.05514000918984	A	28	1	0	59.94	25.02
1849	0.890861261279259	1	Vein	23	7.04507593779822	-1.68242894780779	2.83778716397564	-0.214145732562363	-0.625388734905878	A	28	1	0	59.94	25.02
1850	0.867059042522454	1	Vein	23	5.55518747733413	-1.45918863636433	2.07722187685348	-0.318304687567305	-0.52773279358891	A	28	1	0	59.94	25.02
1851	0.843398400329289	1	Vein	23	3.64972241789938	-1.19415873778297	1.31432094462718	0.0819415384510735	-0.22019157350764	A	28	1	0	59.94	25.02
1852	0.819891591749923	1	Vein	23	3.21102384646636	-0.994751322252128	1.21915388583759	0.34717104530201	0.0414810600049619	A	28	1	0	59.94	25.02
1853	0.796552236110481	1	Vein	23	4.54881149855693	-1.06150044137632	2.00643547024401	0.0589877764233291	-0.124728928129468	A	28	1	0	59.94	25.02
1854	0.750438269527802	1	Artery	23	6.35718229694939	-1.90775758927887	2.01640891451296	0.408655955720491	-0.827023867713954	A	28	1	0	59.94	25.02
1855	0.727699447066418	1	Artery	23	7.93009511771103	-2.48537578280973	2.58852071677068	0.651906029007389	-0.830841774254224	A	28	1	0	59.94	25.02
1856	0.705200153315233	1	Artery	23	7.75552914133468	-3.04922324522529	1.48237796323824	0.395634728098876	-0.996103531546566	A	28	1	0	59.94	25.02
1857	0.661017733835065	1	Artery	23	11.2339959787734	-0.942804305859194	3.70225660651101	-0.495331746123402	-2.86450653956058	A	28	1	0	59.94	25.02
1858	0.639391008443194	1	Artery	23	16.7629941859632	0.365321125035319	6.97190268526847	-0.227095050713308	-4.05925483421553	A	28	1	0	59.94	25.02
1859	0.61811743301555	1	Artery	23	21.0583435243554	0.59273302043203	9.41126669807132	-1.35607379816594	-3.82411704031562	A	28	1	0	59.94	25.02
1860	0.597234746480501	1	Artery	23	24.9295008563816	0.353716427162848	11.1440345901056	-1.50605625712277	-4.43646592781812	A	28	1	0	59.94	25.02
1861	0.576785407145233	1	Artery	23	24.9429463708656	-0.429418117381007	10.5112390570834	-2.38885103618959	-3.94178189762066	A	28	1	0	59.94	25.02
1862	0.556817161619434	1	Artery	23	14.5038850236346	-0.363069222067542	5.58892635729237	-2.0963858472615	-2.11593147979144	A	28	1	0	59.94	25.02
1863	0.537383642417893	1	Artery	23	6.4364499029312	-0.961027576520957	2.61697624329292	-0.580842558324826	-0.699615289272018	A	28	1	0	59.94	25.02
1864	0.518544972870135	1	Artery	23	5.00899378279259	-1.30135298291564	2.12952905352048	0.108500957694831	0.0620919313765558	A	28	1	0	59.94	25.02
1865	0.50036834504755	1	Artery	23	5.66350021149432	-1.34526339917534	1.97856374236422	0.0275409643415185	-0.895986889411765	A	28	1	0	59.94	25.02
1866	0.482928519191532	1	Artery	23	6.64161524874547	-1.88867960935112	2.21377480005409	-0.0140566045099434	-0.895783207781741	A	28	1	0	59.94	25.02
1867	0.46630817133908	1	Artery	23	6.95385233865676	-1.71937950563151	2.56655060435825	-0.328223544865271	-0.816839479611998	A	28	1	0	59.94	25.02
1868	0.450597990178423	1	Artery	23	7.59353391540034	-1.94552852287435	2.81040708137481	-0.0701728530734677	-0.921091336090947	A	28	1	0	59.94	25.02
1869	0.435896397019109	1	Artery	23	9.45581782685397	-2.80994766151006	2.85573717869323	-0.314978363413062	-1.40861974371745	A	28	1	0	59.94	25.02
1870	0.450597990178423	0	Artery	23	6.95253859092753	-2.10494171927023	2.54153694962174	0.72989092471	-0.534001140434402	A	28	1	0	59.94	25.02
1871	0.46630817133908	0	Artery	23	7.95182073511401	-2.14791478494219	3.31372837502192	0.18088112733032	-0.324801083950895	A	28	1	0	59.94	25.02
1872	0.482928519191532	0	Artery	23	10.7525601865183	-2.67835535848367	4.04906812590612	-0.397053419586858	-1.19796360963378	A	28	1	0	59.94	25.02
1873	0.50036834504755	0	Artery	23	13.0020774002162	-3.23345295797923	5.02935196834204	-0.692807568248468	-1.18980069759437	A	28	1	0	59.94	25.02
1874	0.518544972870135	0	Artery	23	14.0511560802065	-3.95590240711874	5.00968195113592	-0.858312763000479	-1.39733951912053	A	28	1	0	59.94	25.02
1875	0.537383642417893	0	Artery	23	13.2125610460601	-3.55793179187599	4.80526506943771	-0.250256461507369	-1.51666664133536	A	28	1	0	59.94	25.02
1876	0.556817161619434	0	Artery	23	12.7779196016887	-3.99702941143216	3.87787519826046	-0.525677277342972	-1.7185339654956	A	28	1	0	59.94	25.02
1877	0.576785407145233	0	Artery	23	13.140630757125	-3.95631675531977	3.90679315964886	-0.00178160745842093	-1.99605570386498	A	28	1	0	59.94	25.02
1878	0.597234746480501	0	Artery	23	13.6556751420817	-4.7519644580917	3.40954873881852	0.000320439249884563	-2.04226455605263	A	28	1	0	59.94	25.02
1879	0.61811743301555	0	Artery	23	12.3975301821712	-4.6050538002276	3.34344667812464	-0.450454650132283	-1.41761192051622	A	28	1	0	59.94	25.02
1880	0.639391008443194	0	Artery	23	10.2256685716017	-3.57227304332003	2.48635444008517	-0.911951895671758	-1.55803246549255	A	28	1	0	59.94	25.02
1881	0.661017733835065	0	Artery	23	8.58893558703585	-2.25736044712758	2.69427309101328	0.109646374124921	-1.45036248027519	A	28	1	0	59.94	25.02
1882	0.68296406149742	0	Artery	23	7.2691853278051	-2.32400973664553	2.24845764466002	1.09936088184761	-0.543689597889321	A	28	1	0	59.94	25.02
1883	0.705200153315233	0	Artery	23	8.13078033028498	-2.51549398734088	1.03620270834668	1.36019048988137	-1.40002686894721	A	28	1	0	59.94	25.02
1884	0.750438269527802	0	Artery	23	4.55324975072975	-1.74119089126939	0.748337208509114	0.731161771878351	-0.22995646451516	A	28	1	0	59.94	25.02
1885	0.773395493631273	0	Artery	23	5.6285488184856	-1.92143654308818	1.98348940043964	-0.00136284698886613	-0.276180501465803	A	28	1	0	59.94	25.02
1886	0.819891591749923	0	Vein	23	8.75333556919989	-2.82173924401945	2.52923929012335	-0.255686214291763	-1.23304443552902	A	28	1	0	59.94	25.02
1887	0.843398400329289	0	Vein	23	8.54152011953519	-2.42479597218308	2.61345206719092	-0.447552677491758	-1.2964480370336	A	28	1	0	59.94	25.02
1888	0.867059042522454	0	Vein	23	6.87688227499771	-2.13888294278585	2.58254044999736	0.218231779792114	-0.419155635431823	A	28	1	0	59.94	25.02
1889	0.890861261279259	0	Vein	23	7.44893425657034	-2.37197790577824	2.5900935634367	0.532228655102635	-0.618043355981365	A	28	1	0	59.94	25.02
1890	0.914794005534775	0	Vein	23	7.56647212085511	-2.1541204447004	2.84389182637347	0.122487156294103	-0.70068748508766	A	28	1	0	59.94	25.02
1891	0.938847293420401	0	Vein	23	8.40710211174421	-2.11409466904688	3.27837085793132	0.204859530548311	-0.931173204350936	A	28	1	0	59.94	25.02
1892	1.68476230854123	1	Artery	23	6.07870687653278	-2.26710058606453	1.47570659932068	-0.00545620116380072	-0.800659966544323	A	28	1	0	59.94	25.02
1893	1.65912067249362	1	Artery	23	5.58420548463769	-2.13345198136668	1.13705530031611	0.533792990937613	-0.580934619937132	A	28	1	0	59.94	25.02
1894	1.63349645166323	1	Artery	23	5.23171723149869	-2.05083668578548	0.733613680578269	0.127948864002198	-0.925920557354793	A	28	1	0	59.94	25.02
1895	1.60789047866552	1	Artery	23	4.9838806722739	-1.76908884799629	0.697679225188658	-0.171703330481616	-1.11541801067858	A	28	1	0	59.94	25.02
1896	1.58230363939929	1	Artery	23	5.58758850855884	-1.47316802610945	0.874674271873447	0.814107081207497	-1.23663935056175	A	28	1	0	59.94	25.02
1897	1.55673687732238	1	Artery	23	3.0748051850623	-0.37893572278185	1.03731220406676	0.193058031342043	-0.762587195721512	A	28	1	0	59.94	25.02
1898	1.4801674539085	1	Artery	23	2.80572521298642	-0.128596879698044	1.34328182411561	0.20974666056264	-0.15468720005707	A	28	1	0	59.94	25.02
1899	1.07668025096209	1	Vein	23	7.5876818558246	-1.36034164778643	3.29142404565979	0.128869426423563	-0.915058452766222	A	28	1	0	59.94	25.02
1900	1.05186639003931	1	Vein	23	11.314536251103	-2.64273924761102	4.43173928720389	-0.121798549542347	-1.31101121794897	A	28	1	0	59.94	25.02
1901	1.02712089077335	1	Vein	23	13.9417080040308	-3.99268810362856	5.24406927568281	-0.406862834678764	-1.12517950802172	A	28	1	0	59.94	25.02
1902	1.00244881570977	1	Vein	23	12.9512174468739	-3.44173665341408	4.59300240674782	-0.215681777720295	-1.65382214121989	A	28	1	0	59.94	25.02
1903	0.977855722516853	1	Vein	23	12.9025447399258	-2.97333318909646	4.45009805860432	-0.168141255625568	-2.11564111980143	A	28	1	0	59.94	25.02
1904	0.953347723596258	1	Vein	23	10.5854087677057	-2.15485814339151	3.78386480238425	-0.110960469347609	-1.82289135608987	A	28	1	0	59.94	25.02
1905	0.928931554098334	1	Vein	23	7.28058527438385	-1.72955265784306	2.48809755828773	0.402745119292392	-1.21129770983239	A	28	1	0	59.94	25.02
1906	0.904614649670838	1	Vein	23	6.66486894365143	-1.77967165299746	2.4557509213351	0.160727646933466	-0.792809626675437	A	28	1	0	59.94	25.02
1907	0.880405235493751	1	Vein	23	6.19607477367597	-1.49562678886354	2.50929449470053	0.00630205523022064	-0.594414319092349	A	28	1	0	59.94	25.02
1908	0.856312428414238	1	Vein	23	4.39439146682447	-1.45018539577083	1.29935187709976	0.00634999480112874	-0.564095928857783	A	28	1	0	59.94	25.02
1909	0.832346354298942	1	Vein	23	4.12528418499501	-1.35716250523413	1.30531805935408	-0.134683936792651	-0.450460172392192	A	28	1	0	59.94	25.02
1910	0.808518283070307	1	Vein	23	4.39105347696137	-1.692721250852	1.13357444522646	0.038175107895735	-0.448794124999453	A	28	1	0	59.94	25.02
1911	0.784840784292803	1	Vein	23	5.4764563227921	-1.794816953661	1.84856033180387	-0.143321367518292	-0.480159459207828	A	28	1	0	59.94	25.02
1912	0.761327906624928	1	Vein	23	6.24924934355529	-1.84588212037514	2.25573209210756	-0.265454174266971	-0.55055653898195	A	28	1	0	59.94	25.02
1913	0.737995384950758	1	Vein	23	6.42623075335105	-1.49303504296351	2.62607495614232	0.321625019243571	-0.721072520256743	A	28	1	0	59.94	25.02
1914	0.691944252142152	1	Artery	23	8.03288096792009	-2.99823052219243	2.17238118605515	0.252285131212449	-0.796767189443656	A	28	1	0	59.94	25.02
1915	0.669267884433272	1	Artery	23	8.0973540322483	-2.37614306964632	2.13225095974381	0.314377125070201	-1.45071891483669	A	28	1	0	59.94	25.02
1916	0.646857044702444	1	Artery	23	13.5162612975716	-0.924918018969646	4.96072384972331	-0.738872723319489	-3.06863946895212	A	28	1	0	59.94	25.02
1917	0.624740308860201	1	Artery	23	18.2056367268484	0.0257768634098321	7.93763186074486	-0.48780266973056	-3.90933012396817	A	28	1	0	59.94	25.02
1918	0.602950041740165	1	Artery	23	21.2742634304281	0.385965239139197	9.10979060452761	-0.715510706419102	-4.8407547608507	A	28	1	0	59.94	25.02
1919	0.581522943864095	1	Artery	23	25.2529521898636	0.736019326028904	11.2948256725777	-1.30547724343111	-4.93913883749104	A	28	1	0	59.94	25.02
1920	0.560500667022285	1	Artery	23	26.4725274959464	0.0903395189444551	11.2288181327471	-2.16379778583054	-4.81480780635545	A	28	1	0	59.94	25.02
1921	0.539930498592789	1	Artery	23	18.0201220928225	-0.591972395414768	6.74726635453207	-2.63978394317534	-2.82556386756884	A	28	1	0	59.94	25.02
1922	0.51986610870017	1	Artery	23	7.7678767997951	-0.997599412050478	3.02716366057777	-1.11718831563187	-0.651208169200775	A	28	1	0	59.94	25.02
1923	0.50036834504755	1	Artery	23	5.99046841485477	-1.82002091641051	2.36237428222364	-0.493724325223346	0.0170979008683337	A	28	1	0	59.94	25.02
1924	0.481506046236554	1	Artery	23	7.14203698611549	-2.43186832502049	2.20853790974729	-0.366786708339369	-0.741402974504071	A	28	1	0	59.94	25.02
1925	0.463356824148799	1	Artery	23	6.71109596445524	-1.88917879715678	2.36318303288035	0.110386543724743	-0.813473719668789	A	28	1	0	59.94	25.02
1926	0.446007738155215	1	Artery	23	6.47353361764341	-1.7063826631523	2.50343543770781	-0.161588446544218	-0.584529962052183	A	28	1	0	59.94	25.02
1927	0.429555747941486	1	Artery	23	8.1409430905851	-2.39744945530898	2.7174049711904	0.18937522712144	-1.02992336424062	A	28	1	0	59.94	25.02
1928	0.414107788831574	1	Artery	23	7.9380553349322	-2.12978164798454	2.63187099987552	0.0195384197082743	-1.18857225650379	A	28	1	0	59.94	25.02
1929	0.399780268445741	1	Artery	23	9.36289330947551	-2.21491746177951	3.50237740350529	-0.432616771153585	-1.12645299926979	A	28	1	0	59.94	25.02
1930	0.386697746815637	1	Artery	23	8.88898847220834	-2.20508267839838	3.14413960615721	-0.21186330191344	-1.25024315509026	A	28	1	0	59.94	25.02
1931	0.374990551657238	1	Artery	23	7.09802468263298	-1.76376930090771	2.15994259783718	-0.147268046603406	-1.30236202834229	A	28	1	0	59.94	25.02
1932	0.364791121545298	1	Artery	23	6.88357220771034	-1.50148046844615	1.97469562911865	0.293873864896078	-1.50555946326403	A	28	1	0	59.94	25.02
1933	0.3562289895145	1	Artery	23	6.16427984433237	-1.49020841747316	2.29700742257879	0.337250680616747	-0.854998890949623	A	28	1	0	59.94	25.02
1934	0.349424535012833	1	Artery	23	7.22355834646373	-2.08728183907194	2.65578291140879	-0.071054392206764	-0.679064567529959	A	28	1	0	59.94	25.02
1935	0.386697746815637	0	Artery	23	5.54829279993521	-1.5254836967645	1.61759476942498	-0.0591305774055091	-0.97611860092596	A	28	1	0	59.94	25.02
1936	0.399780268445741	0	Artery	23	6.88588437265534	-1.29677364680673	2.79016458838211	0.00681239509138591	-0.969716773379938	A	28	1	0	59.94	25.02
1937	0.414107788831574	0	Artery	23	7.36776134188226	-1.70026802683471	2.88508147014414	-0.396506527992119	-0.732547416641251	A	28	1	0	59.94	25.02
1938	0.429555747941486	0	Artery	23	10.3385061741119	-2.49229605943145	4.28824336580314	-0.954372229172999	-0.228752311113528	A	28	1	0	59.94	25.02
1939	0.446007738155215	0	Artery	23	11.8144163701131	-2.37698173618794	4.86463176970031	-1.04428934481326	-0.777384605402653	A	28	1	0	59.94	25.02
1940	0.463356824148799	0	Artery	23	14.3343640774015	-2.70244908980459	5.0301145290705	-1.00406683701497	-2.37476256645736	A	28	1	0	59.94	25.02
1941	0.481506046236554	0	Artery	23	13.8467576014553	-3.31945138061011	5.01924282717816	-0.733487913020491	-1.77231210415385	A	28	1	0	59.94	25.02
1942	0.50036834504755	0	Artery	23	10.6394486384082	-2.66400543970498	3.97923539617715	-0.347293619217664	-1.22261316022924	A	28	1	0	59.94	25.02
1943	0.51986610870017	0	Artery	23	10.3367358514376	-3.1090100169815	3.27238687865821	-0.362129131768728	-1.37368029392224	A	28	1	0	59.94	25.02
1944	0.539930498592789	0	Artery	23	12.3325426221796	-3.59570185926245	2.92929216249882	-0.917924081472336	-2.43848928323871	A	28	1	0	59.94	25.02
1945	0.560500667022285	0	Artery	23	12.7711005555653	-4.00369939188414	3.82009000628239	-1.16641147582027	-1.6122970215885	A	28	1	0	59.94	25.02
1946	0.581522943864095	0	Artery	23	12.5952638643132	-4.26592821967308	3.40636354081049	-1.18928140059609	-1.69698428309402	A	28	1	0	59.94	25.02
1947	0.602950041740165	0	Artery	23	11.8142101935355	-3.40854954890648	3.58262083447644	-0.578819298826486	-1.79136510906162	A	28	1	0	59.94	25.02
1948	0.624740308860201	0	Artery	23	8.31620688131676	-2.33602747141173	2.62809787262719	0.174022193264348	-1.2722648158063	A	28	1	0	59.94	25.02
1949	0.646857044702444	0	Artery	23	6.04485677774665	-2.36713808803116	1.48816538052638	0.264054939335935	-0.554821495704056	A	28	1	0	59.94	25.02
1950	0.669267884433272	0	Artery	23	4.47541322453495	-1.86019241294238	0.942295881761173	0.293818861280022	-0.319275338824057	A	28	1	0	59.94	25.02
1951	0.737995384950758	0	Artery	23	7.94326308841934	-2.41586443107712	2.5841107680076	-0.396798829635499	-0.943692747688545	A	28	1	0	59.94	25.02
1952	0.761327906624928	0	Vein	23	8.80584702144137	-2.10451421855342	3.35283900573578	-0.837983507723675	-0.719901624861058	A	28	1	0	59.94	25.02
1953	0.784840784292803	0	Vein	23	9.37035672860361	-2.55813221178774	3.00456488019187	-0.745928323771591	-1.28619094726042	A	28	1	0	59.94	25.02
1954	0.808518283070307	0	Vein	23	9.15079495294947	-2.5270639294649	2.72547822660561	-0.7489837730722	-1.426575288925	A	28	1	0	59.94	25.02
1955	0.832346354298942	0	Vein	23	8.90376769209593	-2.66068024875736	2.84878943281542	-0.403355772068854	-1.15180888494914	A	28	1	0	59.94	25.02
1956	0.856312428414238	0	Vein	23	7.90830111018454	-2.1919322025131	3.12426585594583	0.100750047424778	-0.586160950853194	A	28	1	0	59.94	25.02
1957	0.880405235493751	0	Vein	23	7.66248785599501	-2.49877425926378	2.60647912877025	-0.371092570430142	-0.632793630883319	A	28	1	0	59.94	25.02
1958	0.904614649670838	0	Vein	23	8.35522359497459	-2.54212206232952	2.65201955583258	0.0116257975526016	-1.10624244142574	A	28	1	0	59.94	25.02
1959	1.6796652970768	1	Artery	23	5.03202143991604	-2.1782296850585	0.940359648474979	-0.382325930593977	-0.663864183940272	A	28	1	0	59.94	25.02
1960	1.65394464230778	1	Artery	23	5.1991189601911	-1.52196588673575	1.13502563790354	0.705228187817976	-0.876471144377779	A	28	1	0	59.94	25.02
1961	1.57687548055613	1	Artery	23	2.97589645721102	-0.0969362539618528	0.84695788853656	0.693684908710059	-0.576096432736226	A	28	1	0	59.94	25.02
1962	1.52558118734588	1	Artery	23	2.60037189954799	-0.288705019821472	0.849755596389446	-0.233071470694823	-0.575587320181062	A	28	1	0	59.94	25.02
1963	1.11885763331539	1	Vein	23	5.57779140704994	-1.43792613329579	1.87107474475284	0.297632396829182	-0.864811928236915	A	28	1	0	59.94	25.02
1964	1.09374639617158	1	Vein	23	7.6112629341154	-1.70149914095064	2.81136860583598	0.219859112462401	-1.17726055705932	A	28	1	0	59.94	25.02
1965	1.0686869685435	1	Vein	23	11.7578867352009	-3.3500106185034	4.08223636514499	-0.0597724321838685	-1.42236115628038	A	28	1	0	59.94	25.02
1966	1.04368308236611	1	Vein	23	15.2032650265123	-4.26402729861265	5.45360196316952	-0.574760881045804	-1.60692834475684	A	28	1	0	59.94	25.02
1967	1.01873882726926	1	Vein	23	13.6657885240589	-3.68213068558219	4.83466728993938	-0.538972609128622	-1.63678766863833	A	28	1	0	59.94	25.02
1968	0.993858693195776	1	Vein	23	11.1146946271064	-2.92083223085975	3.33127532259697	-0.556359917083754	-1.91289754185167	A	28	1	0	59.94	25.02
1969	0.969047619047619	1	Vein	23	9.97902389123291	-2.26544954199027	3.40936961736621	-0.315402576453723	-1.64294159765501	A	28	1	0	59.94	25.02
1970	0.944311048335807	1	Vein	23	8.84344160116673	-1.68678500873091	2.94386762589315	-0.26826340917792	-1.73250203205641	A	28	1	0	59.94	25.02
1971	0.919654992985113	1	Vein	23	7.03543866848413	-1.66294510525646	2.65113499508856	0.492556542278244	-0.981326532221951	A	28	1	0	59.94	25.02
1972	0.895086106652313	1	Vein	23	6.95214972888296	-1.6580339241356	2.65806823217877	0.32448663240232	-0.92226371150913	A	28	1	0	59.94	25.02
1973	0.870611769164482	1	Vein	23	6.57082509069474	-1.60756576218416	2.09086222686184	-0.120679939616272	-1.15267160228404	A	28	1	0	59.94	25.02
1974	0.846240183978279	1	Vein	23	5.85101640346956	-1.71509442845417	1.29855398892245	-0.331648891804193	-1.23362257122381	A	28	1	0	59.94	25.02
1975	0.821980490910607	1	Vein	23	5.09748339768566	-1.67626222992017	1.21618942743863	-0.167106967962466	-0.895844233935993	A	28	1	0	59.94	25.02
1976	0.79784289680479	1	Vein	23	6.27660386204739	-1.78679662703814	1.80681534992422	-0.115069435909974	-1.07485858148488	A	28	1	0	59.94	25.02
1977	0.77383882728398	1	Vein	23	6.50548537075073	-1.79791905163829	2.15872261007734	-0.0589660198329265	-0.923551427249949	A	28	1	0	59.94	25.02
1978	0.749981103314476	1	Vein	23	6.49004973859816	-1.66616327410656	2.49510273294689	-0.076567635218141	-0.674353966605234	A	28	1	0	59.94	25.02
1979	0.726284146964203	1	Vein	23	6.91352059014763	-1.31794868998772	2.83167002009013	0.350547101805218	-1.0194670523273	A	28	1	0	59.94	25.02
1980	0.702764221499934	1	Vein	23	7.71789700189481	-1.82771652304257	3.01975047459975	0.263045907755672	-0.958721925540772	A	28	1	0	59.94	25.02
1981	0.679439711818101	1	Vein	23	8.26331902544901	-2.02722217509037	3.04720869561205	-0.361567213911686	-0.997176480885329	A	28	1	0	59.94	25.02
1982	0.65633145213123	1	Artery	23	9.11792754116432	-2.2670832288367	3.0536747016778	-0.590866266691489	-1.32556447992061	A	28	1	0	59.94	25.02
1983	0.633463108794886	1	Artery	23	12.8938652695364	-1.4733394744921	5.29656151210274	-0.326473471787846	-2.24139131453484	A	28	1	0	59.94	25.02
1984	0.610861627079032	1	Artery	23	21.2885021785886	-2.69450114631195	8.42323691406835	-1.23668612199808	-3.47258364546273	A	28	1	0	59.94	25.02
1985	0.588557751420682	1	Artery	23	23.2061771033174	-0.308566392141651	9.13920553947086	-1.6056898891578	-5.1289261982899	A	28	1	0	59.94	25.02
1986	0.566586629001484	1	Artery	23	29.4928074602831	0.120962342952182	12.6847050873104	-2.04960091480226	-5.51543505684462	A	28	1	0	59.94	25.02
1987	0.544988505984602	1	Artery	23	31.2987063431667	-1.17192175522342	13.8530946216898	-2.36305216857765	-4.25197322111811	A	28	1	0	59.94	25.02
1988	0.523809523809524	1	Artery	23	22.8149675599404	-1.11548019059435	8.63600052635585	-3.21038168605088	-3.42553553820649	A	28	1	0	59.94	25.02
1989	0.503102618655438	1	Artery	23	8.90633679708972	-1.67478699444641	3.42640372393859	-0.709999098541063	-1.09248795913286	A	28	1	0	59.94	25.02
1990	0.482928519191532	1	Artery	23	6.52346297023867	-2.35518707659291	2.16870289860085	-0.274398184917378	-0.322522424536546	A	28	1	0	59.94	25.02
1991	0.463356824148799	1	Artery	23	6.67984901717116	-2.48106300363459	2.01010323353482	0.0552995229394002	-0.509293513518863	A	28	1	0	59.94	25.02
1992	0.444467119602973	1	Artery	23	6.41620456384607	-1.83825478050074	2.50233163281084	-0.197841848338533	-0.372477619339882	A	28	1	0	59.94	25.02
1993	0.426350063231183	1	Artery	23	8.10150215022153	-1.78510010084469	2.60952328549651	-0.835518906219747	-1.27789519712863	A	28	1	0	59.94	25.02
1994	0.409108316357015	1	Artery	23	6.93139028316142	-1.69667228971202	2.27457258527031	-0.639381186347952	-0.988034161905664	A	28	1	0	59.94	25.02
1995	0.392857142857143	1	Artery	23	7.43625513571516	-1.86516183561551	2.23586160249333	-0.51914835380423	-1.29056346897975	A	28	1	0	59.94	25.02
1996	0.377724419334323	1	Artery	23	7.69591916726286	-1.89580781813052	2.66941597278586	-0.210130060834893	-1.13542969059245	A	28	1	0	59.94	25.02
1997	0.363849723533209	1	Artery	23	6.73216253565606	-1.61081312189989	2.52372843671437	0.159450075928618	-0.92004614987933	A	28	1	0	59.94	25.02
1998	0.351382110749967	1	Artery	23	4.23210869169587	-0.89123532821247	1.85871349519916	-0.00876349771982844	-0.293147541067487	A	28	1	0	59.94	25.02
1999	0.34047619047619	1	Artery	23	5.23474762713195	-0.692211970221308	1.97038356717844	-0.219645290852245	-0.98805749606333	A	28	1	0	59.94	25.02
[truncated: 370,610 more rows]
